# Supplementary material for: Starch treatment improves the salivary proteome for subject identification purposes
Source: Forensic Sci Med Pathol. 2023 Apr 21;20(1):117–28. doi: 10.1007/s12024-023-00629-y (PMC10944386; doi:10.1007/s12024-023-00629-y)
Supplement: Supplementary file 1 — Supplementary file1 (XLSX 1337 KB) [file 12024_2023_629_MOESM1_ESM.xlsx]

## Sheet: allsamples
#ID	CH1	CH2	CH3	CH4	CH5	CH6	CH7	CH8	CH9	CH10	CH11	CH12	CH13	CH14	CH15	HS1	HS2	HS3	HS4	HS5	HS6	HS7	HS8	HS9	HS10	HS11	HS12	HS13	HS14	HS15
#CLASS	AFTER	AFTER	AFTER	AFTER	AFTER	AFTER	AFTER	AFTER	AFTER	AFTER	AFTER	AFTER	AFTER	AFTER	AFTER	BEFORE	BEFORE	BEFORE	BEFORE	BEFORE	BEFORE	BEFORE	BEFORE	BEFORE	BEFORE	BEFORE	BEFORE	BEFORE	BEFORE	BEFORE
A1BG	1779.92	1893.7	1873.37	3122.54	2508.51	6175.92	661.783	2605.76	2055.72	7683.65	5303.4	850.331	1713.4	951.716	16740.5	8415.37	36339.5	24522.5	72400.3	28032.6	68012.9	11635.4	39636.7	28128.7	54253	21166.8	Filtered	16765.9	19574.3	65218
A2M	3215.33	3123.65	3139.82	2730.03	5080.03	4800.59	1167.54	3101.79	1061.33	6314.32	3126.11	1340.61	3248.57	1144.3	21075.5	18384.9	27414.6	31782.4	78061.8	41049.3	76825.7	10528.6	35436.3	17222.4	46479.4	46039	18061.6	27762.2	17583.8	134235
A2ML1	17015.5	28902.4	25619.8	40520.4	29255.7	47183.3	12667	34489.2	43420.5	28029.3	65751.4	28694.2	34588.7	34140.8	10958.3	30899.5	137042	65832.5	286174	141275	247484	30898.3	290538	193559	87124.7	120983	125441	178872	95074.1	14094
ABHD14B	700.033	923.729	617.808	Filtered	230.938	Filtered	129.591	152.172	Filtered	318.267	Filtered	301.496	767.847	Filtered	Filtered	583.055	512.881	Filtered	Filtered	Filtered	Filtered	Filtered	Filtered	Filtered	Filtered	Filtered	Filtered	886.45	Filtered	Filtered
ABLIM1	515.601	705.003	531.785	207.578	281.274	156.824	378.426	201.492	623.722	823.851	657.241	807.928	395.786	3151.56	1027.75	106.907	Filtered	Filtered	Filtered	Filtered	Filtered	5247.55	Filtered	Filtered	Filtered	Filtered	Filtered	Filtered	15178.5	Filtered
ACADVL	2799.78	5998.66	4780.55	4515.75	4489.35	6630.38	4519.14	3717.37	4729.74	3439.42	5629.17	4442.99	6093.8	2852.31	2694.79	1392.12	5266.74	275.218	Filtered	Filtered	Filtered	638.976	739.551	Filtered	5690.48	Filtered	Filtered	Filtered	Filtered	Filtered
ACAT2	936.779	724.572	658.93	Filtered	576.175	838.474	762.126	Filtered	244.555	Filtered	Filtered	204.717	1001.01	Filtered	Filtered	446.97	Filtered	Filtered	Filtered	Filtered	Filtered	Filtered	Filtered	Filtered	Filtered	Filtered	Filtered	252.53	Filtered	Filtered
ACSL3	3872.72	586.791	1079.11	1687.86	630.191	2192.24	2244.8	1535.73	800.455	7730.14	Filtered	4161.84	561.38	3289.04	Filtered	269.723	Filtered	Filtered	Filtered	Filtered	Filtered	Filtered	Filtered	Filtered	Filtered	Filtered	Filtered	Filtered	Filtered	Filtered
ACTA2	44178.3	131700	86946.5	85063	104986	134917	69401	97451.4	165209	88000.8	205616	95100	87064.7	88983.8	157458	88010.9	211984	81248.2	137286	118470	186409	90475.7	94781.5	110374	85972.7	147541	169717	94018.9	207648	195216
ACTB	318129	307201	312960	414263	258002	303617	259362	244241	450560	374739	644690	325823	309155	354931	436382	529654	1094158	680219	818002	824154	1.18993e+06	469115	627555	727661	766355	1.00307e+06	1113710	969621	662981	961294
ACTG1	16934	16797.2	14933.8	22257.9	13282.2	31324.7	10636.3	9685.97	35386.4	12640	22503.7	16588.5	15715	31156.7	24389.1	29940.7	23497.4	54550.4	66359.6	30875.2	57145.3	24566.7	49674.4	62469.9	22290.7	54692.3	500504	32587.1	44579.2	24492.5
ACTN1	8611.33	11582.4	8067.88	8977.12	10637.2	21996.9	9765.09	9910.93	8100.71	12777.1	14567.7	11237	7182.54	5415.77	9943.62	11406.2	7496.25	4705.38	15206	13663.4	17233.6	10429.6	14162.4	4835.85	11701.5	5998.68	Filtered	17225	8424.52	9949.78
ACTN4	17559.8	22674.8	24107.4	32131.2	20368.6	35049.4	27740	25232.5	36284.8	17283.7	40445.4	27953.3	14786.9	25284.7	14882.7	18031	5787.65	7600.01	26470.5	15581.5	12217.6	25321.1	12337.7	13553.9	6912.05	Filtered	3849.97	17534.2	11206.1	8699.05
ACTR2	6323.12	9454.04	6361.16	8101.18	7535.3	11510.1	5765.33	6788.53	7188.17	7088.03	9039.56	7290.75	6642.46	5714.91	9885.3	9199.98	22388	7249.36	21657.5	10908.3	30445	10555.1	16158.3	12909.7	13114	6326.51	13493.8	12007.9	9515.41	9947.59
ACTR3	4640.47	6222.44	4923.69	3910.22	5008.36	5493.27	2825.18	3927.03	5206.27	5767.2	9935.86	4355.26	4132.1	3460.2	3427.87	6194.44	14023.1	6565.07	10121.6	7173.05	11014.2	5593.19	4394.67	2434.46	9289.1	3117.42	5162.37	9823.2	4061.7	9435.71
ADH7	2728.53	2323	2112.71	3638.32	3185.1	3468.59	3827.72	3079.14	3771.23	2106.33	4422.08	3746.95	3352.63	3655.44	1451.73	1525.73	Filtered	1174.98	1751.91	1453.18	17432.3	2258.11	2074.56	Filtered	Filtered	Filtered	Filtered	3330.34	1347.31	537.267
ADIRF	147.674	42.189	195.167	Filtered	117.562	1709.73	92.9549	99.0528	Filtered	465.313	Filtered	Filtered	154.343	Filtered	Filtered	155.662	Filtered	Filtered	Filtered	Filtered	Filtered	Filtered	Filtered	Filtered	Filtered	Filtered	Filtered	Filtered	Filtered	Filtered
AFM	410.264	742.905	671.258	601.265	742.491	983.261	Filtered	171.208	Filtered	3137.62	1234.8	1371.31	261.039	124.045	2937.14	1622.54	7892.53	5165.87	26160	6785.4	13107.4	3290.06	3405.5	7374.53	19205.3	2668.07	29255.8	7244.58	2259.54	15358.6
AGT	83.4841	Filtered	73.9541	2931.51	12.6272	Filtered	Filtered	Filtered	Filtered	992.852	956.538	383.649	Filtered	Filtered	1419.15	1058.7	9261.94	2406.11	41151.1	711.533	1011.69	2165.25	Filtered	Filtered	74630.9	4659.46	16212.5	826.703	1718.87	8724.84
AHCY	1117.98	2084.95	1221.84	510.843	2054.99	225.484	1004.74	801.827	1336.75	807.209	1131.1	1506.72	2070.22	539.969	Filtered	878.593	1661.4	1183.51	2043.15	2819.22	2825.52	1248.77	Filtered	Filtered	Filtered	Filtered	Filtered	5291.76	2958.07	3418.97
AHNAK	37729.7	85497.8	73373	78575.9	60761.8	109754	102315	58647.5	110091	63625.6	114565	76820.1	63082.4	88000.3	52764	23658.2	32746.5	25130.8	14907.4	15010.5	33641.4	22497.5	22335.2	33401.1	10866.3	11357.3	55634.6	6683.98	58230.2	24125.2
AHSG	1700.24	1756.81	2353.78	3147.62	3472.82	5218.3	988.474	1058.46	1073.07	4904.79	1138.95	2301.09	2421.72	866.714	8773.02	6344.24	37746.7	24294.6	38252.3	29533.3	42489.7	8819.85	31487.2	28224.4	41926.3	39977	17287.1	33757.6	23744.1	51910.5
AK2	753.424	3055.03	Filtered	Filtered	3967.7	Filtered	Filtered	Filtered	Filtered	Filtered	Filtered	Filtered	1565.95	Filtered	Filtered	1238.98	Filtered	Filtered	Filtered	Filtered	Filtered	299.753	Filtered	Filtered	Filtered	Filtered	Filtered	Filtered	Filtered	Filtered
AKR1A1	2926.46	1231.5	2481.43	1921.26	989.1	296.342	1198.29	1537.14	3860.81	855.268	1745.3	1130.24	2554.53	1648.32	Filtered	1759.4	2173.66	3494.15	Filtered	695.855	Filtered	1649.87	Filtered	Filtered	Filtered	Filtered	3314.67	412.454	Filtered	Filtered
AKR1B10	7710.76	8285.9	6869.98	10112.2	7624.07	6037.34	9840.39	10342.4	8404.38	7168.37	12870.6	17452.2	10713.4	9280.83	2948.98	5225.36	5254.55	3798.91	5327.39	5916.97	787.27	6811.3	13733.9	2901.22	1131.5	3916.58	3251.19	9059.86	5085.72	2973.39
AKR7A2	2347.45	441.453	495.11	4349.16	320.246	Filtered	217.078	412.542	2986.27	925.173	2794	2970.92	377.255	1978.57	Filtered	1951.91	9548.26	534.005	Filtered	7408.94	Filtered	Filtered	Filtered	Filtered	5078.65	Filtered	Filtered	291.028	Filtered	12975.7
ALAD	396.558	70.2362	Filtered	Filtered	Filtered	Filtered	Filtered	155.62	Filtered	Filtered	Filtered	Filtered	126.55	Filtered	Filtered	321.403	Filtered	Filtered	Filtered	Filtered	Filtered	391.481	Filtered	Filtered	Filtered	Filtered	Filtered	Filtered	Filtered	Filtered
ALB	448232	470782	363612	638364	631596	1.48988e+06	301423	462968	334123	1.60747e+06	896820	845904	409029	388184	3093796	2.03187e+06	10195540	3.14916e+06	17191950	6.98284e+06	19439544	3.26443e+06	11867016	7.40376e+06	11683233	9857434	12689985	6.07184e+06	4.30861e+06	12850567
ALDH1A1	3353.84	1916.74	1251.88	3908.16	1753.92	8142.5	6384.28	3255.44	4649.13	2294.61	5978.57	4187.94	3418.47	3423.65	1698.12	2421.79	Filtered	Filtered	8201.42	Filtered	Filtered	1839.44	1811.69	Filtered	Filtered	Filtered	Filtered	3270.83	Filtered	1366.81
ALDH2	7865.21	4432.96	8056.34	9181.08	3297.43	8526.63	6885.45	8437.84	13286.4	8357.62	17439.4	12574.9	5338.28	8497.47	4632.07	5432.92	3951.15	4609.13	5845.82	4750.29	Filtered	3945.17	2691.01	Filtered	1069.77	Filtered	Filtered	Filtered	4696.66	Filtered
ALDH3A1	13868.6	6029.83	8781.59	17535.2	16386.3	6669.97	11186.9	9024.69	9211.44	11062.4	15822.3	9653.3	11808.6	8372.87	2624.5	16551.4	11467.2	21131	58755.4	23611.7	12211.5	15383.2	16388.9	13616.6	13671	Filtered	18605.6	40664.2	15734.3	6032.08
ALDH3A2	995.798	567.887	921.354	590.367	998.481	355.553	801.662	287.127	785.327	598.793	683.818	432.972	953.641	637.687	Filtered	311.616	Filtered	101.131	Filtered	Filtered	143.282	Filtered	Filtered	Filtered	Filtered	Filtered	Filtered	Filtered	2155.58	Filtered
ALDH9A1	4942.78	6310.29	5243.83	9670.61	5560.7	8904.9	8472.94	7117.15	9994.01	3826.62	9133.59	8981.42	4627.79	6031.78	3325.45	5140	10102	6871.76	38805.5	6798.31	8848.93	11381.9	8276.51	7272.85	3397.14	Filtered	Filtered	16346.3	2141.15	2568.7
ALDOA	4792.99	4303.82	3722.87	5918.06	4445.54	6712.07	5017.38	5302.23	4982.66	4590.03	9273.49	4541.77	5400.67	4547.72	3446.7	6803.02	17216.2	10406.8	20048.5	11437	18980.6	9472.02	19918.5	16788.6	10403.9	10701.7	7974	14509.9	6791.56	8973.67
ALDOC	6762.95	5630.11	3351.89	6211.05	6739.91	13584.3	7011.32	5569.66	4886.05	6703.15	18228.1	3572.29	349.304	6131.79	8251.29	8392.22	20454.5	17350.2	16489.3	17009.3	79141.4	19763.4	Filtered	7749.88	4214.28	22806.8	31140.7	21873	18508.6	4928.57
ALOX12	3126.91	1471.37	4243.95	8511.62	4473.98	1878.6	6421.93	2672.24	8044.92	2125.01	6938.86	2045.99	1569.46	4879.58	4257	1666.58	Filtered	698.398	Filtered	948.746	Filtered	3064.17	Filtered	Filtered	Filtered	Filtered	Filtered	Filtered	Filtered	Filtered
AMBP	1776.83	1606.86	2435.43	1930.72	3737.99	7275.12	1313.91	1305.61	1106.18	6192.49	3504.57	1473.9	1884.73	511.364	16888.3	5045.33	27937.9	14976.4	60320	17793.8	14668.2	2891.97	23833.5	13628.8	38983.4	14301	4314.6	18181.5	9488.73	48458.8
AMY1B	2.54405e+06	3055320	5687877	529679	5.62193e+06	2.10164e+06	629837	1.89778e+06	3.55818e+06	11493897	7393809	10908021	2.68544e+06	17250478	10770647	4.05678e+06	48630252	36993076	1394544	29412500	7.33173e+06	708444	44774840	49332192	79416032	42472428	129497152	23292930	80484120	12711298
ANXA1	397323	408837	409619	569357	370441	480211	556808	406134	553195	287847	723919	377034	442608	473820	212506	206619	48566.4	148144	64665.7	111708	64643.6	190791	37013.7	180366	52451.7	69762	188606	69562.6	184319	27041.7
ANXA11	4199.77	4257.34	3080.96	2830.64	3713.79	6330.08	3660.98	2856.29	4695.6	4759.78	7963.38	1997.3	2493.68	2898.76	3845.55	4372.2	5520.82	2676.75	3337.92	3232.44	5141.89	1959.09	1762.05	1707.06	7523.89	Filtered	Filtered	5032.59	3146.34	2437.38
ANXA13	1873.12	2055.97	2058.8	867.461	2349.46	6290.7	1321.56	1240.65	1521.79	7449.96	2536.01	1387.94	418.927	1187.07	13093.5	628.177	16953.8	24202	Filtered	11127.1	Filtered	Filtered	Filtered	Filtered	4976.17	Filtered	Filtered	2936.74	1469	8822.82
ANXA2	41517.8	38650.8	53945.1	79384.6	33590.4	58731.6	56832.9	40903.4	72510.1	38878.2	107697	53632.9	47134.5	60011	32393	24210	5961.91	17234.4	15219.1	12995.3	5565.87	22733.5	5203.38	19557.1	2440.28	10100	15926.3	8836.25	33054.8	3144.26
ANXA3	9042.32	12389.4	7811.41	5558.86	11109.5	15504.2	5421.64	10764.2	7076.97	18371.3	17300.7	5943.9	5242.49	6636.65	19706.2	15412	18108	10178.2	28829.8	14933.2	37581.5	11178.8	17369.4	5816.12	26368.7	11484.6	10331.9	17905.7	16455.2	19986.9
ANXA4	2042.01	1851.95	1669.84	2471.2	2501.21	3233.52	2127.12	1535.47	1674.39	2794.57	2280.7	1415.05	1219.85	1275.57	1890.83	2837.3	1907.54	1482.45	2211.17	2276.82	4678.42	469.218	1056.73	Filtered	5254.35	Filtered	Filtered	2910.4	799.87	2381.01
ANXA5	3437.75	2365.46	4932.5	2285.5	3390.09	5002.97	2632.1	2900.35	3305.98	5394.6	5742.71	4784	960.128	2958.01	3830.01	3980.44	15279	7283.16	4405.37	5736.34	6119.28	3188.03	1634.94	Filtered	5039.14	Filtered	Filtered	12743.1	5839.63	7322.23
ANXA6	3456.77	4693.02	3345.52	1453.91	4434.19	11651.4	1992.12	4049.34	2206.7	8882.08	2741.24	2801.48	2212.85	2531.09	7658.42	6643.95	8890.21	5436.76	13121.9	8305.36	22659.2	4357.49	7866.16	4116.14	14256.5	Filtered	7475.01	11156.2	5478.87	7253.1
ANXA7	1902.07	1871.8	1992.44	1852.33	1801.55	1951.05	2129.05	2051.78	2204.08	2062.15	3692.43	2417.86	2182.74	1969.49	1006.95	1105.75	5742.08	1403.78	2679.79	502.142	2518.88	1004.01	2067.97	Filtered	1903.64	Filtered	Filtered	931.66	1421.24	Filtered
ANXA8	17354.2	7826	12601.2	13076.2	14627.9	15733	15297.2	10350.5	25337.9	10706.5	18396.7	12099.9	5797.6	16552.6	8242.48	10005.6	5154.38	8315.24	Filtered	12940.7	10634	6433.86	Filtered	6777.47	Filtered	Filtered	Filtered	3060.52	18853	535.916
AP1M1	3609.96	6273.38	3602.65	5374.69	5860.22	8397.95	4387.85	5456.85	3505.11	4807.8	5339.95	2960.36	4295.66	3552.52	Filtered	2363.54	Filtered	1546.9	Filtered	2371.18	Filtered	1190.42	Filtered	Filtered	Filtered	Filtered	Filtered	2205.24	Filtered	Filtered
APEX1	1789.08	1924.3	1661.29	Filtered	2165.49	7979.02	Filtered	782.569	681.313	1444.86	4909.39	1248	1044.13	315.491	Filtered	1339.74	2986.46	1741.27	Filtered	1112.19	1609.73	3799.47	Filtered	Filtered	1841.65	Filtered	Filtered	429.297	Filtered	Filtered
APOA1	3776.18	5922.99	5728.12	7813.99	5718.8	12560.7	2071.45	4485.92	1745.7	19708.7	12981.4	6915.64	4738.8	2170.83	26431.6	9234.4	52806.6	23797.5	167075	24289	29348.9	8086.22	29892.6	18137.5	57510.4	56416.6	51854.3	53621	15654.7	96169.9
APOC1	41.4908	281.924	264.689	Filtered	180.411	660.272	336.129	232.694	Filtered	447.642	385.637	Filtered	39.22	Filtered	195.599	47.3147	Filtered	Filtered	Filtered	653.853	95.2867	Filtered	Filtered	Filtered	Filtered	Filtered	Filtered	Filtered	Filtered	214.533
APOD	1081.54	1224.55	869.168	277.435	1586.03	1047.25	Filtered	968.061	192.838	2468.34	529.48	1195.09	1290.2	Filtered	4789.1	2327.25	6321.44	2988.4	12286.5	7556.03	10187.1	993.087	17707.3	5310.33	6707.74	4679.56	11563.1	5655.63	2167.1	19011.8
APOH	1191.88	2259.31	2428.79	2390.3	1421.53	Filtered	1220.72	1673.97	1959.78	1453.27	3573.18	4650.38	1310.02	1214.07	4528.94	2465.36	6473.66	13507.1	30450.6	8345.77	2572.88	4457.6	15078.7	43467	14274.4	13664.8	41273.4	6113.93	6791.92	22502.4
AQP5	267.855	Filtered	269.792	327.225	Filtered	Filtered	Filtered	Filtered	99.9075	Filtered	272.293	1397.38	523.038	Filtered	1027.3	1156.2	5251.93	4662.41	22291.7	2123.24	Filtered	3024.09	Filtered	Filtered	Filtered	1845	14153.9	6445.16	3163.27	14644.3
ARF3	8780.9	7356.74	11616.2	13949.6	11201.3	9065.18	8534.79	13370.7	15267.9	8391.65	15527.1	11466.3	11404.4	7269.19	5084.63	4136.96	1221.8	2578.99	8372.13	2080.43	Filtered	5598.84	4899.81	Filtered	974.052	Filtered	Filtered	2511.55	Filtered	2864.51
ARF4	2671.04	2046.17	2242	3747.36	1579.86	2472.58	3383.98	4304.54	7012.16	3179.02	9603	3077.17	3335.06	4511.27	2569.77	1324.11	Filtered	4052.78	8714.55	2032.52	Filtered	665.853	Filtered	Filtered	Filtered	Filtered	Filtered	442.394	Filtered	441.816
ARF6	791.031	969.108	648.279	3257.62	628.008	2855.78	2663.3	2353.76	579.286	2968.47	3710.47	924.819	1080	636.048	Filtered	666.46	749.916	Filtered	13655.8	Filtered	Filtered	Filtered	Filtered	Filtered	Filtered	Filtered	Filtered	Filtered	Filtered	356.812
ARG1	2289.34	897.34	683.744	1645.72	1317.88	3049.49	1237.42	1113.98	1631.67	2457.72	1257.57	2901.68	423.483	281.946	2532.01	3374.81	11391.4	1868.57	3531	4195.51	13191.3	2612.34	2938.33	Filtered	6390.23	Filtered	Filtered	2109.78	Filtered	13310.1
ARHGDIA	1395.21	2933.83	2613.94	1076.05	2463.49	2371.72	1134.46	2447.05	2423.1	1797.87	2649	2520.06	818.576	1168.04	1390.12	2881.78	12706.1	5287.34	7752.08	6930.17	8771.38	4677.57	3064.91	1019.62	5152.69	3432.7	Filtered	5872.44	3180.75	8765.21
ARHGDIB	8967.19	16268	11839.6	4825.85	14535.5	35696.6	5967.54	9038.1	7343.94	24132.3	24862.5	10277.8	11826.5	9024.64	45889.4	28576.4	189494	63902.5	60509	77445.3	170796	35568.4	120912	70388.8	113523	91255.1	94944.8	59376.8	70311.4	106512
ARL1	214.025	817.327	299.418	769.539	705.733	Filtered	255.266	1421.65	482.136	Filtered	909.937	897.564	685.468	140.342	Filtered	Filtered	Filtered	Filtered	Filtered	Filtered	Filtered	Filtered	Filtered	Filtered	Filtered	Filtered	Filtered	Filtered	Filtered	Filtered
ARPC1B	2819.96	3341.74	2269.7	1114.76	2997.01	4845.06	1488.64	1662.75	1360.93	5320.42	2938.11	1807.98	1505.14	1214.63	5495.32	6054.15	44796.7	9313.26	20511	18390.5	35644.8	6977.45	9442.12	9160.94	24696.9	9666.53	20076.1	18826	5538.84	22472.1
ARPC2	4604.71	5248.36	5153.86	4443.48	6154.24	10795.5	4540.26	6059.36	4286.8	7958.39	8781.74	6330.69	4017.57	4166.9	2541.22	4730.69	11588.7	5891.98	Filtered	7923.42	8846.4	4857.96	4066.85	Filtered	9211.13	Filtered	Filtered	6438.51	3272.78	12353
ARPC3	1655.12	2077.41	1995.32	1759.12	2664.93	7186.58	2311.94	2349.82	1419.25	2634.79	3198.18	2405.43	1553.02	1048.86	1160.4	1613.61	4524.28	934.791	Filtered	4666.36	11442.4	1942.41	4405.49	Filtered	3909.45	Filtered	Filtered	1631.8	602.649	3147.05
ARPC4	13660.4	13932.5	8850.65	13211.1	11342	23342.2	11686.9	10110	10775.9	9905.92	17662.6	16679	10817.7	10580.9	17256.7	15407.9	46952.8	14459.3	40002.7	21103.9	54137.9	20918.2	30351.3	16347.6	24268.6	24963.9	38174.5	28194.9	35702.7	32886.2
ARPC5	4099.32	9176.13	5490.04	2891.36	7285.03	21017	4566.53	5980.85	4687.37	9903.38	9301.42	5496.19	5182.37	2719.72	9649.45	5327.74	31823.1	4359.65	13001.9	15532.3	30430.7	7279.98	15454.7	6720.09	15030.6	19914.3	37276.2	11447	6299.7	17290.3
ARPC5L	1699.86	1176.6	2201.39	941.221	1724	1081.02	1330.15	820.215	1158.67	1403.08	1664.79	923.434	1414.99	1371.18	Filtered	588.045	1319.63	160.936	Filtered	377.46	Filtered	198.982	Filtered	Filtered	Filtered	Filtered	Filtered	396.052	Filtered	Filtered
ATP2A2	2025.7	2577.32	2618.58	3614.35	2066.18	2544.07	2995.31	3285.82	3265.82	3969.41	3836.69	3212.16	4214.84	2491.55	2851.07	1144.23	Filtered	5255.39	Filtered	Filtered	Filtered	1409.95	8377.29	Filtered	Filtered	Filtered	Filtered	Filtered	Filtered	Filtered
ATP5F1A	5505.95	7435.97	5836.43	11785.9	8330.51	8743.36	5899.48	10744.1	8751.6	5286.73	18492.9	7269.2	10818.9	6946.81	5427.51	2063.27	Filtered	4727.88	Filtered	6111.52	Filtered	2221.39	Filtered	Filtered	Filtered	Filtered	Filtered	Filtered	1472.1	Filtered
ATP5F1B	18054.8	8467.83	17943	25818.1	6857.24	13721.6	17824.3	23241.6	16137.7	10447.5	26524.1	20776	9699.7	13350.2	13288.6	9054.1	2427.59	5426.25	2992.21	5753.98	7984.58	4253.05	Filtered	Filtered	Filtered	Filtered	Filtered	2904.6	5456.14	Filtered
ATP5MK	818.75	1176.65	501.907	1174.81	918.545	5151.9	2038.42	2220.84	2731.75	584.867	6475.12	4210.67	1001.38	1148.15	8218.66	964.904	Filtered	Filtered	Filtered	Filtered	Filtered	721.874	Filtered	Filtered	Filtered	Filtered	Filtered	Filtered	Filtered	Filtered
ATP5PB	25.7336	168.774	161.057	Filtered	75.0779	Filtered	Filtered	140.229	109.287	Filtered	Filtered	Filtered	207.304	122.543	Filtered	Filtered	Filtered	Filtered	Filtered	Filtered	Filtered	Filtered	Filtered	Filtered	Filtered	Filtered	Filtered	Filtered	Filtered	Filtered
ATP5PD	2424.61	2257.46	2375.01	3355.45	2262.91	4583.48	2155.97	2228.27	4000.77	2190.39	4277.9	6090.34	6024.84	1948.21	2373.37	1623.23	Filtered	540.22	Filtered	1921.83	991.486	1371.13	Filtered	Filtered	Filtered	Filtered	Filtered	Filtered	747.604	Filtered
ATP6V1A	6272.17	6873.79	5559.91	4415.92	7353.95	12107.2	6017.32	5447.35	8387.96	8183.07	6812.81	7905.08	3242.93	5289.77	6789.44	4995.58	6943.53	8098.15	9145.12	6982.74	6387.46	5428.05	Filtered	6671.98	7302.51	6515.68	Filtered	13731.1	3643.42	2873.14
ATRN	326.641	285.205	177	133.613	434.742	753.93	288.297	208.838	413.033	901.128	482.876	1182.07	281.741	247.404	1663.89	1380.79	11247.1	4807.85	9801.05	5073.33	9032.12	2761.74	6622.61	5040.12	11269	1892.6	18048.1	6190.8	7226.68	11239.7
AZGP1	38833.9	69765.7	77885.5	65637.3	67361.2	101967	44421.4	83428.6	122287	226711	273821	333469	58740.4	126144	583566	154649	692585	472258	921105	573104	1.0229e+06	400519	1.23126e+06	1.68033e+06	787375	1.8941e+06	2.32986e+06	436414	1.14273e+06	1659638
AZU1	72552.9	45960.6	23390.3	23376.5	58773	178704	27397.7	37702.1	21212.1	65496.8	30243.9	15117.7	22084.3	10256.5	65123	68475.3	139432	74175.5	28493.6	44898.5	185636	23033.3	40168.2	73054.1	138204	49363.1	61431.6	45030.8	20407.7	88274
B2M	5427.71	5483.42	4971.77	4035.51	4668.21	5087.96	3110.17	7608.87	6502.13	11222.6	12520.6	12288.4	4297.58	6229.73	28942.5	13512.2	44674.7	28093.6	61459	29146.2	19380.8	28043.9	86679.1	103126	46925.7	118095	98292.4	29745.3	65647.4	173496
BAIAP2	776.567	1523.69	1232.83	1773.73	1257.99	1423.18	2114.72	1529.47	1633.56	764.711	2978.97	967.898	1637.93	1574.15	Filtered	733.962	Filtered	2510	Filtered	222.475	Filtered	475.99	Filtered	Filtered	Filtered	Filtered	Filtered	Filtered	399.683	Filtered
BCAP31	3489.73	1600.49	1586.73	6365.99	1705.74	5785.86	2537.78	8008.3	8042.31	7737.22	20882.4	2270.05	2794.92	5007.98	8884.65	3504.36	Filtered	28825	Filtered	29130.9	Filtered	Filtered	Filtered	Filtered	3933.97	Filtered	Filtered	Filtered	1969.18	Filtered
BICDL2	260.921	264.908	497.162	440.712	384.738	Filtered	169.481	279.465	807.256	209.18	Filtered	Filtered	359.939	84.4484	192.622	28.5606	Filtered	Filtered	Filtered	Filtered	Filtered	55.5751	Filtered	Filtered	Filtered	Filtered	Filtered	Filtered	Filtered	Filtered
BLVRA	3660.29	1060.52	2257.42	1238.34	1424.05	710.597	2120.89	1952.52	4870.58	1817.77	2011.23	277.467	1226.07	1331.48	1536.23	1906.67	742.266	1637.17	Filtered	1236.58	Filtered	2775.73	Filtered	Filtered	1111.32	Filtered	Filtered	5855.77	Filtered	2629.14
BLVRB	6857.14	5092.74	7655.67	7222.28	3257.51	3570.43	8060.1	5347.53	10464.1	5447.97	8819.46	4437.17	5298.45	7180.17	3511.18	5319.95	5787.01	4598.64	3214.17	1095.87	Filtered	9554.59	3969.91	Filtered	Filtered	Filtered	Filtered	7781.07	4326.93	83661.3
BNC2	405.969	498.504	448.113	497.351	359.859	814.038	590.21	1335.1	294.058	2982.7	1548.38	2631.33	396.339	1256.96	10600.5	1179.49	Filtered	2885.62	5302.92	3637.05	3193.65	1343.55	12825.5	8757.15	6624.16	12617.7	16708.6	5773.52	9640.58	35446
BPGM	2152.78	1555.99	514.777	992.799	533.323	687.435	846.919	1067.08	1028.61	880.015	1616.87	902.22	665.357	1373.4	436.538	1968.8	Filtered	Filtered	5760	720.445	Filtered	1751.09	3236.22	Filtered	950.369	Filtered	1498.84	2713.35	Filtered	Filtered
BPI	1647.51	4248.42	2092.18	265.934	4142.68	7858.33	587.022	2932.83	692.651	2999.49	1724.02	1182.16	1696.42	1315.31	6190.69	2168.03	1823.1	2093.15	1544.03	3254.32	4196.38	1113.25	4621.23	5826.89	4093.17	Filtered	Filtered	3765.38	2691.95	4002.6
BPIFA1	1608.98	137.929	196.015	281.376	1801.86	244.636	161.652	690.065	265.415	404.239	4403.45	395.047	245.051	2974.44	6040.03	861.878	Filtered	202.908	221.238	805.273	Filtered	244.544	1110.12	760.984	53.1906	1934.91	2773.26	599.36	5233.15	3812.33
BPIFA2	5052.93	25688.1	24694.3	39157.6	16687.1	12036	13292	13166.1	85142	21489.4	63670.3	66421.7	14414.8	58383	167297	18200.8	77394.1	142600	584265	63555.5	38270.4	86525.2	110426	1195457	67376.9	303809	657806	110032	420374	242701
BPIFB1	16195	4713.28	12083.3	16373.5	14072.4	17565.3	9919.75	18646	21300.4	9381	96615.8	10584.5	12506.8	48385.4	65464.8	27813.4	6598.81	29851.8	204809	15044.7	28214.4	48538.2	31088.3	115673	11041.2	201801	54952.9	25814.5	143149	124425
BPIFB2	2124.17	2912.01	4165.57	11559.1	5468.66	8475.98	2757.62	3449.85	12131.2	5850.06	28820.9	8430.37	6163.12	14820.1	28502.9	5954.95	17754.6	22719.7	111590	34680.2	46047.1	30276.2	19764.9	142535	23254.6	170433	108396	23530.9	121846	58549.7
BRI3BP	1517.92	2336.14	1392.47	318.494	2336.67	4566.83	1501.41	1489.92	1661.57	3254.93	1516.12	1346.52	1630.12	833.265	Filtered	596.771	Filtered	Filtered	Filtered	Filtered	Filtered	Filtered	Filtered	Filtered	Filtered	Filtered	Filtered	Filtered	Filtered	Filtered
BST1	1946.68	1387.98	871.123	301.914	2686.57	4852.62	618.991	1440.69	825.871	6338.98	1008.17	1044.91	659.932	Filtered	3484.4	3330.79	6234.25	2248.01	2896.2	10930.4	17845.7	2946.48	6352.32	Filtered	13202.2	Filtered	Filtered	4778.19	Filtered	4743.86
BZW1	428.624	540.853	498.032	340.538	462.975	87.8657	358.821	553.532	232.021	412.231	Filtered	204.439	777.949	296.588	Filtered	80.5914	Filtered	127	Filtered	Filtered	Filtered	Filtered	Filtered	Filtered	Filtered	Filtered	Filtered	190.578	752.377	Filtered
C1QTNF3	Filtered	168.438	Filtered	Filtered	376.703	Filtered	Filtered	Filtered	1436.91	Filtered	Filtered	1050.72	1159.01	3675.06	905.723	1050.69	Filtered	Filtered	Filtered	Filtered	Filtered	674.765	Filtered	Filtered	Filtered	Filtered	64434.6	1653.64	537.75	5881.19
C3	10694	15399.8	13728.5	20458.2	15138.2	23990.1	7514.55	14021.7	7129.09	31259.3	22101	12216.4	14545.7	7697.87	69614.9	36232.1	120939	73884.1	410365	73616.1	210700	51772.3	190274	80812.1	181802	115233	161494	99343.9	92171.8	290159
C4B	1810.16	1597.14	1953.08	1682.75	1546.94	2937.77	606.52	3194.91	854.191	6095.89	1908.41	1667.53	1858.72	2530.89	12457.3	6361.34	6286.47	7770.31	25045	7524.42	10417.7	5570.21	28780	2830.41	21300.4	5470.21	14227.9	13210.5	15152.7	39648.5
C4BPA	1106.93	669.659	944.051	830.096	1098.59	2261.16	103.611	719.662	293.236	4004.47	1999.9	170.208	598.698	477.931	6245.19	1632.48	437.407	1781.24	4088.33	1977.31	3412.25	339.024	3531.77	Filtered	7712.18	Filtered	Filtered	8833.05	4671.39	7112.78
C5AR1	1854.18	999.22	Filtered	Filtered	682.069	Filtered	Filtered	Filtered	Filtered	1308.99	Filtered	Filtered	988.626	Filtered	1987.83	4849.54	14675.6	5584.53	Filtered	3390.68	12658.1	771.62	15598.2	Filtered	9889.58	Filtered	Filtered	6490.16	1011.37	4664.94
C7	207.925	Filtered	132.231	Filtered	662.22	Filtered	Filtered	Filtered	Filtered	179.678	Filtered	Filtered	110.573	Filtered	Filtered	917.706	Filtered	1941.94	1675.83	3115.9	8774.85	739.32	198.829	Filtered	4952.56	Filtered	Filtered	Filtered	Filtered	3553.88
C9	Filtered	947.592	Filtered	Filtered	1108.15	3171.74	Filtered	862.841	Filtered	1254.32	Filtered	Filtered	663.467	1282.41	2104.56	1687.29	2680.05	2082.89	4712.6	3006.63	Filtered	Filtered	5910	Filtered	4503.18	Filtered	Filtered	6143.08	Filtered	8491.18
CA6	4959.34	19282.7	24286.1	4992.99	22777.5	15748.1	1383.21	5843.2	28452.9	35332.3	37189.7	99923.9	21482.6	46224.2	100705	21723.7	209806	187540	144880	251282	70171	23363	69066.1	694030	263482	194229	1.82563e+06	467015	1.16896e+06	1.02381e+06
CAB39	1468.71	2005.96	1396.99	838.207	1646.35	2621.78	1815.71	1053.61	731.866	2944.65	Filtered	1826.4	1794.5	752.056	Filtered	1785.1	3289.86	1847.33	1393.25	2422.88	3664.96	1303.62	1258.93	Filtered	2867.15	Filtered	Filtered	2766.69	Filtered	2300.57
CALM1	1727.84	2995.05	2088.42	1908.71	3230.79	9203.84	4868.27	2164.89	3966.55	4550.99	2417.87	3991.65	2516.09	4545.87	2222.28	1834.15	6319.18	1163.74	4948.53	4522.64	8875.22	6412.52	6976.35	2057.04	2008.47	Filtered	Filtered	4383.25	Filtered	1703.44
CALML3	36686.3	48785.3	45577.1	61265.7	65730.3	116632	85082	61772.4	81675.2	69749	82873	58792.1	38144.9	65488.5	43325.1	41417.8	61235.8	38428.5	98895.2	57822.7	76284.1	117200	97081.7	100564	43893.7	62615.1	83636.3	78554	44950.4	23569
CALR	1268.81	3246.88	3721.43	2064.46	2927.05	3953.56	2749.98	3504.98	2858.99	4161.9	3952.34	2560.16	2228.42	2829.64	1339.65	2021.76	5664.39	2015.31	4315.28	1959.7	12280.2	1654.64	6831.29	Filtered	4446.36	Filtered	6556.26	2291.97	2178.19	2654.84
CALU	623.719	1670.17	2199.82	680.138	1812.27	1920.18	757.059	1000.32	3220.17	2038.94	4966.47	8445.08	985.206	2823.49	21376.7	1298.67	17423.2	8691.88	3967.35	3171.5	Filtered	3277.83	10985.1	18734.7	4263.57	18161.7	93255.9	6955.82	28706.6	48703.5
CAMP	4309.04	3207.73	2774.01	999.659	4301.39	20334.5	1756.67	3664.4	2160.25	6996.26	4385.87	3939.52	2369.07	1901.22	10671.2	9492.22	10812.8	6288.5	14880.3	11870.4	53827	5510.88	12236.9	Filtered	13862.2	4820.34	Filtered	19614.1	3109.91	12279.2
CANX	1680.55	1283.42	1424.44	1030.89	1608.07	1299.25	675.472	1621.07	1141.48	2042.65	1402.44	1578.21	982.7	1113.31	1336.56	804.537	858.924	985.516	461.248	1025.88	1686.7	355.163	836.481	Filtered	1385.78	Filtered	1532	1339.61	Filtered	Filtered
CAP1	4573.95	7128.44	3835.17	6041.87	5877.78	11972.8	4219.06	5043.69	5947.33	6617.33	10556.5	5398.74	5471.45	5346.89	9529.95	10407.4	39309.2	13456	54251	25156.3	86740.5	15742.9	49015.7	31029.1	28551.1	26146.1	38744.5	20688	20272.4	30733.5
CAPG	2479.58	1927.03	4099.62	1122.55	2199.8	2657.21	1870.17	1838.38	3283.39	3597.68	3635.68	2508.5	609.421	2175.13	1547.37	2958.7	18586.4	9498.76	2554.47	7805.15	8777.97	4555.06	3163.28	2623.49	9851.36	4389.66	Filtered	6362.37	6799.52	12371.9
CAPN1	7074.34	7817.66	8073.31	7646.18	7391.83	8179.64	8725.49	8350.14	9730.29	6571.79	12456.9	5674.83	6701.12	7294.42	3390.54	6550.28	8551.79	6462.81	7540.15	9567.1	8775.03	8050.03	6874.13	2096.23	6263.97	Filtered	20530.3	14552.6	6119.02	6165.63
CAPN2	3008.09	1761.07	2867.01	3221.19	2854.01	5501.43	2865.05	2268.69	5053.49	4748.2	5468.24	2733.1	3559.51	4411.65	3068.8	1929.33	5361.48	1802.56	3147.94	3750.84	43032.4	3310.1	327.554	7221.49	1047.13	Filtered	Filtered	3543.96	4016.44	Filtered
CAPNS1	6155.87	964.761	5543.32	11173.6	3473.94	5890.84	7850.9	3962.07	9794.13	2644.84	12112.8	4992.98	2455.84	6852.8	2077.65	3261.27	1068.98	5077.33	12974.2	1855.81	3372.56	4491.59	4126.72	Filtered	1861.88	Filtered	Filtered	4385.15	5612.25	2397.66
CAPZA1	5861.91	6345.91	5416.5	4629.41	4374.98	7802.29	6330.33	5824.98	6453.49	6103.43	9236.57	6966.54	3418.97	5121.23	5270.39	7024.75	21504	8929.1	11437.6	9975.55	15889.5	8556.88	15271.6	Filtered	16113	29660.4	7878.38	10570.8	Filtered	16328.9
CAPZA2	714.581	601.776	453.002	166.479	528.159	210.099	141.099	295.914	525.182	705.206	Filtered	188.35	549.681	Filtered	Filtered	465.316	1874.71	609.363	Filtered	742.039	265.467	Filtered	Filtered	Filtered	484.889	Filtered	7412.35	2272.25	Filtered	580.21
CAPZB	6329.76	6886.43	5877.92	5174.5	6310.4	6911.42	4737.03	6338.8	6362.03	6890.86	9966.01	4924.02	3875.35	4643.15	6285.41	6761.68	15494.1	8807.97	6022.75	10632.3	19359.3	6863.81	8790.87	4120.56	14426.2	3805.79	Filtered	9449.49	4266.41	15899.4
CARHSP1	407.685	275.823	439.183	341.141	229.724	Filtered	290.759	238.634	460.313	177.334	486.64	714.019	424.288	149.581	Filtered	86.2097	Filtered	Filtered	Filtered	478.986	Filtered	180.582	Filtered	Filtered	Filtered	Filtered	Filtered	Filtered	Filtered	Filtered
CAST	738.198	1171.2	1255.84	675.327	1088.48	322.94	205.727	621.722	1876.42	841.061	2125.45	1215.08	485.989	679.92	718.931	219	Filtered	3069.67	Filtered	Filtered	Filtered	Filtered	Filtered	Filtered	Filtered	Filtered	Filtered	Filtered	Filtered	Filtered
CAT	10993.2	17898.1	7098.65	5919.85	16940.8	23939	7402.41	13296.7	4332.94	21629.6	17950.8	9220.19	12046.6	3775.07	25480.3	57037	103531	43976.8	50730.7	141317	403902	42598.8	260819	90417.7	323462	154619	69031.3	53812.5	44344.4	155134
CBR1	11696.9	8935.14	9220.42	24194.1	10829.8	6859.22	16806.6	9994.66	13372.2	7847.49	13336.2	18764.3	12534.4	15036.9	10667.2	5236.18	777.564	4898	8677.5	1959.55	Filtered	5691.43	Filtered	Filtered	4231.81	Filtered	Filtered	3493.02	35674.9	Filtered
CBR3	1548.2	1089.57	1187.05	1192.11	1630.06	502.551	1862.81	2715.59	1751.66	624.553	1487.83	1755.79	1182.73	2724.44	Filtered	607.394	Filtered	159.018	Filtered	Filtered	Filtered	616.274	Filtered	Filtered	Filtered	Filtered	Filtered	172.552	Filtered	Filtered
CCL28	513.652	557.809	685.479	Filtered	524.51	Filtered	139.991	99.4974	152.974	224.725	Filtered	1644.46	1077.75	102.226	2001.59	8.34683	Filtered	297.784	Filtered	Filtered	Filtered	259.655	Filtered	Filtered	Filtered	Filtered	Filtered	2144.18	Filtered	Filtered
CCT2	922.108	733.204	477.337	429.318	323.532	Filtered	236.698	93.1884	Filtered	186.108	Filtered	329.035	421.909	27.1682	Filtered	531.273	Filtered	Filtered	Filtered	Filtered	Filtered	Filtered	Filtered	Filtered	Filtered	798011	Filtered	Filtered	Filtered	Filtered
CCT3	3595.34	3228.32	3296.1	2254.9	2324.57	662.909	2866.69	2914.49	4796.03	2571.57	3210.54	2664.29	2625.01	2087.99	372.924	1296.12	716.161	2415.24	Filtered	2023.42	Filtered	344.824	Filtered	Filtered	Filtered	Filtered	Filtered	1439.21	Filtered	Filtered
CCT4	4203.97	3734.44	4030.18	2996.44	4349.04	Filtered	3088.69	2293.06	2817.12	2567.07	5995.34	2659.09	4346.08	3484.15	27490.8	1498.43	Filtered	654.861	813248	598.738	109517	180104	Filtered	1.33188e+06	Filtered	Filtered	26249.9	1339.72	Filtered	Filtered
CCT6A	835.615	908.844	1244.08	1276.23	651.822	1212.79	1236.69	1318.21	1199.65	298.327	696.639	1005.35	968.596	763.022	Filtered	533.305	Filtered	Filtered	Filtered	636.57	Filtered	327.568	Filtered	Filtered	Filtered	Filtered	Filtered	646.842	Filtered	Filtered
CCT7	1254.59	1176.94	1102.99	1353.79	1208.63	1091.21	1424.41	923.204	1418.82	849.565	871.548	877.762	1021.12	1225.33	289.296	884.703	980.969	290.848	Filtered	1423.27	1776.68	339.846	2457.19	Filtered	353.526	Filtered	Filtered	880.944	Filtered	1065.78
CCT8	4922.24	3916.71	3132.87	8023.82	2127.35	4157.94	5092.37	5640.98	4887.34	3395.98	4096.62	3532.68	2760.51	5254.63	1396.14	3105.09	Filtered	2317.56	Filtered	1081.51	Filtered	2374.87	Filtered	Filtered	2053.78	Filtered	Filtered	1787.2	Filtered	Filtered
CD177	3175.07	1776.26	1805.53	422.779	2203.52	5913.94	420.315	639.458	263.425	3791.54	3474.39	2041.4	380.199	946.235	6836.41	10091.7	13980.9	11143	2352.42	14459.1	54543.1	1117.77	6062.97	Filtered	24069.1	22312.3	Filtered	1964.01	6284.53	9387.2
CD44	820.182	666.314	927.003	Filtered	921.213	782.371	379.083	529.408	1515.4	1715.86	2465.4	2584.64	7061.98	1067.3	3489.65	2229.16	15541.5	6778.41	5528.05	10257.8	17958.9	3984.48	9739.12	5100.88	16144.5	8832.38	15433.1	5151.91	9944.65	19043
CD55	2196.1	2726.2	2818.37	2030.83	1729.39	4058.26	2856.54	2352.07	2261	4754.54	6760.87	8893.2	2535.94	3285.35	7490.86	6062.15	46518.1	13973	67856.3	10680.4	25726	14632.9	36605.9	33517.5	29599.7	47781.2	95619.6	25906.5	27428.8	26391
CD59	9155.81	8206.99	6683.76	7647.62	6798.51	14910.9	8555.6	7970.83	11938.5	10571.8	16406.9	10401.1	8311.24	10572.4	18053.1	19393	49008.2	25627.5	32843.6	25836	72485.1	25465.6	72742	48700.9	46533.5	35226.8	28149	40619.7	48369.6	60382.6
CD5L	1538.25	1635.76	1629.72	1726.71	2003.42	3020.29	Filtered	1526.63	Filtered	7080.88	1748.24	1610.37	768.517	Filtered	12926.7	4317.83	51928.2	8397.37	15931.1	13817.9	13778.6	1392.9	29053.9	Filtered	42606.1	Filtered	Filtered	7153.94	3570.03	38719.8
CD63	1121.35	2192.15	803.342	731.926	2012.52	5625.56	1246.79	1838.09	1225.94	5565.82	4892.51	2525.89	1551.4	1126.37	4197.05	2940.78	14283.9	1799.43	12093.8	10511.9	28837.3	3544.31	13802.6	3929.58	11025.6	19930	7089.31	13827	9815.09	10403.7
CD9	2023.57	6756.16	3949.63	4729.82	5127.57	7830.25	5165.09	5198.34	5092.91	4386.46	7043	7733.52	6297.07	5085.54	4791.08	4451.47	31448.9	11685.7	28721.9	10314.3	16828.9	6006.44	20890.8	19803	15405	35631.1	54715	21101	17624.3	20077.9
CD99	Filtered	108.72	438.258	Filtered	187.065	Filtered	Filtered	77.4254	214.042	Filtered	Filtered	Filtered	245.942	Filtered	Filtered	21.1277	Filtered	Filtered	Filtered	Filtered	Filtered	Filtered	Filtered	Filtered	Filtered	Filtered	Filtered	Filtered	Filtered	Filtered
CDA	8023.62	6647.51	5187.86	7761.86	4440.75	4693.93	7332.48	5233.92	5660.57	9641.31	9671.88	6963.51	5428.06	4604.19	13396.2	12469.9	26033.1	30043.6	11849.7	21809.4	29447.1	14097.9	13806.2	15369.4	34964	20927	24403.2	27825.1	23407.3	25769.2
CDC42	1839.2	1473.54	1219.13	2233.78	1044.43	1047.26	1023.98	1222.87	1368.21	472.019	1241.71	1668.23	1136.35	1190.16	805.463	2512.53	2904.96	2282.43	9801.48	2350.53	5074.45	1876.53	2917.22	2175.94	2094.83	855.996	Filtered	2689.62	3109.24	2189.62
CDH1	1073.23	3715.8	3270.86	1747.72	3030.69	4684.63	2117.83	1956.06	2135.78	2385.87	4730.8	3544.88	1388.35	1271.05	2277.41	2122.72	3495.95	6051.68	3543.32	5032.84	8175.06	3419.32	2198.22	5292.86	3943.07	Filtered	4820.22	3251.68	3796.32	3197.43
CEACAM5	4949.05	6104	5572.47	5607.14	6812.04	9979.94	4481.66	2592.61	6604.98	7421.23	9713.66	4951.41	4788.78	4643.16	5690.55	8048.75	14724.2	7807.9	18219.4	13696	13841	5704.53	18584.7	6534.85	15960.5	6852.88	24182.7	10406.9	19982.1	7930.33
CEACAM6	234.716	382.284	89.3016	Filtered	603.437	Filtered	Filtered	Filtered	Filtered	73.8181	Filtered	Filtered	Filtered	Filtered	967.677	538.135	1012.14	529.501	Filtered	1514.91	1242.97	382.65	Filtered	Filtered	755.439	Filtered	Filtered	1720.28	Filtered	Filtered
CEACAM8	12322.6	6496.04	8696.68	5897.11	13895.1	11119.9	4732.35	5814.62	5052.55	20058.4	28565.4	42453.5	6677.62	10178.8	17461.5	22178.2	24423.1	8780.93	8537.61	59408.1	30810.1	6440.26	45288.5	Filtered	89110.1	Filtered	Filtered	33618.7	Filtered	19171.7
CES1	251.664	76.9968	270.708	687.966	95.7748	Filtered	Filtered	Filtered	360.256	733.525	Filtered	2272.72	621.797	Filtered	Filtered	1027.81	7362.7	585.102	4971.35	6195.83	Filtered	3440.8	324.843	4183.13	1573.87	611142	984247	6863.2	Filtered	Filtered
CES2	10288.6	11207.3	8726.94	4458.81	10979.3	5827.1	7350.87	5331.71	14282	6761	11946.9	7451.74	12106.6	8980.29	3947.08	6725.9	22798.6	14157.1	40965.6	17108.2	13836.8	11641.3	6684.62	11869.9	9508.35	Filtered	Filtered	20425.6	14312.6	5472.73
CFB	1161.08	957.023	859.65	2101.93	1146.74	862.804	603.419	854.193	409.122	2122.08	1949.15	1155.14	1047.92	1066.64	5669	4003.29	10864	8203.59	48652.2	7304.37	7903.52	4634.84	5569.22	6412.81	12057.6	4719.64	15658.1	5264.76	6257.97	35335.3
CFH	1883.52	1892.63	2407.91	2974.53	2949.14	4015.9	1326.4	1699.63	929.127	5490.14	3785.06	2283.8	2111.11	2125.96	10774.6	6021.04	21421.7	12967.2	24652.7	16881.1	10263	5100.79	31148.4	8386.82	40198.1	14450.1	17613.3	20014.4	14340.7	42277.2
CFHR1	454.569	580.339	934.699	788.062	731.658	2928.66	1154.02	1556.6	1136.82	2453.77	Filtered	Filtered	805.261	723.893	6777.78	1020.62	6247.36	6199.39	4182.46	3258.11	5523.68	3673	16405.2	Filtered	12235.4	Filtered	Filtered	4517.01	Filtered	13171.8
CFI	495.784	548.869	123.264	84.4741	288.987	363.442	Filtered	181.384	4474.55	1613.38	Filtered	2392.77	38.3959	Filtered	1897.59	599.33	2696.47	2597.51	5688.79	1486.17	1289.2	757.421	1288.84	Filtered	5495.41	Filtered	Filtered	2642.4	1593.12	5446.23
CFL1	10137.9	13345.2	11291.1	9292.29	9394	10837.7	9941.23	9958.6	12512.6	11136.6	27808.3	13953.8	11898.3	9548.61	15038	8898.7	38747.2	16780.5	15745.1	17732.1	26104.1	10176.1	12633.6	26210	21097.2	62078.8	11171.8	23619.5	15165.5	29541.4
CFP	2023.92	373.104	841.935	Filtered	396.902	5769.17	Filtered	236.588	1863.04	3504.95	Filtered	Filtered	618.208	Filtered	13136	3263.28	Filtered	3698.64	Filtered	3491.02	6936.64	1466.61	15705.2	77129.4	11793.6	Filtered	Filtered	Filtered	23913.7	10644.9
CHI3L1	576.726	1255.98	796.382	1429.7	1237.76	2038.95	Filtered	625.145	126.1	4103.15	6.81669	Filtered	80.731	674.469	2259.41	1183.27	25200.9	1983.13	2172.49	4312.98	32764.3	2498.31	30948.8	Filtered	16285.2	Filtered	13810.6	1277.52	Filtered	8975.92
CHI3L2	692.583	115.208	813.723	Filtered	353.247	Filtered	Filtered	372.185	262.439	864.424	Filtered	5193.93	39.4552	124.997	1697.01	2156.45	3916.89	3844.99	4167.58	3574.79	2994.88	2385.19	1030.6	3523.87	1548.8	1376.5	11264.8	4316.57	3559.2	22290.1
CHIT1	3041.6	2698.61	3988.38	Filtered	24443	6269.02	1873.86	3728.46	32767.3	6030.46	4523.23	6056.13	2656.7	39192.1	8728.89	7434.34	23792.5	8039.44	Filtered	78086.1	73268.7	9996.86	8025.5	Filtered	23862.4	20081.3	Filtered	14931.9	Filtered	5469.08
CKAP4	1475.11	1367.08	3389.73	3011.7	2466.15	2747.27	1924.86	2783.67	3438.36	2408.87	4699.51	1258.14	562.25	3583.41	3050.12	922.101	Filtered	1167.08	Filtered	Filtered	Filtered	140.407	Filtered	Filtered	Filtered	Filtered	Filtered	Filtered	Filtered	Filtered
CKM	Filtered	Filtered	Filtered	Filtered	Filtered	Filtered	Filtered	Filtered	Filtered	Filtered	1	Filtered	Filtered	0.651999	7.26351	Filtered	Filtered	Filtered	Filtered	Filtered	Filtered	Filtered	Filtered	Filtered	Filtered	Filtered	Filtered	Filtered	Filtered	Filtered
CKMT1A	1971.77	2961.06	3094.04	2328.12	2269.29	2175.22	1736.88	2820.9	2755.14	1043.65	2330.58	2157.33	2335.49	2061.99	Filtered	1050.65	Filtered	354.79	Filtered	775.512	Filtered	224.679	Filtered	Filtered	Filtered	Filtered	Filtered	Filtered	Filtered	Filtered
CLCA4	537.58	871.725	726.526	361.579	660.509	1605.16	399.034	1032.28	646.95	310.563	873.789	538.722	799.971	324.564	321.872	814.112	1807.49	1847.82	2077.82	1140.53	971.112	1413	1862.09	Filtered	Filtered	Filtered	Filtered	2447.86	2023.11	3053.87
CLIC1	23057.6	22426.1	20714.3	25541.1	24226	47030	28091.5	15833.1	20027.3	30254.8	33366.8	22350.1	23007.6	19942.1	26405.5	26536.2	55193.2	33817	55276.3	41353.9	71276.4	30245.3	14933.1	11458.3	38450.3	12609.6	17329	59673.7	31642.9	46639.6
CLIC3	5024.35	3668.17	5525.47	8133.92	5156.32	2236.11	5588.39	3946.06	7529.06	2829.33	10006.3	6480.14	4497.17	5751.5	2288.61	2476.23	Filtered	4648.77	Filtered	14421.3	Filtered	1507.74	Filtered	Filtered	Filtered	Filtered	Filtered	2932.22	1137.97	6681.71
CLTC	5257.73	4989.81	5331.1	5243.35	4449.39	4532.66	3760.55	3342.83	5472.17	3725.16	6249.19	5490.33	3370.5	5326.6	2525.32	2689.97	1587.89	1393.12	8060.62	1889.37	1781.26	1494.89	1583.61	Filtered	3468.97	Filtered	746.911	1704.09	1526.48	1470.31
CLU	1114.15	849.922	2239.73	1321.68	1258.53	2345.48	671.645	3029.31	1583.99	6191.21	2909.1	6874.53	1118.19	3500.55	19258.5	3683.4	11941.7	12608.8	20638.5	9561.13	11857.4	3460.6	29061.7	29301.4	22961.2	22522.1	65258.5	10528	25373.8	67439.6
CMPK1	1150.06	1743.12	529.092	628.877	1596.13	504.439	672.174	1001.99	1031.22	350.874	1880.52	1184.49	1698.23	646.095	408.094	475.341	Filtered	423.068	Filtered	315.385	Filtered	204.283	Filtered	Filtered	Filtered	Filtered	Filtered	496.505	Filtered	Filtered
CNFN	100359	56371.4	103467	158944	87828.8	127807	141702	21926.8	346290	218065	198645	75666.1	99598.4	425278	95798.5	156432	30891.1	41865.6	32130.6	52651.7	19382.2	48611	7424.65	95063.6	16962.3	Filtered	20500.3	36686.3	288915	5188.22
CNN2	632.512	588.159	704.076	374.071	1283.93	2332.05	461.054	971.84	630.962	1175.76	862.168	1356.99	419.51	121.397	7940.67	364.798	Filtered	408.078	Filtered	1461.94	2268.96	310.833	Filtered	Filtered	1915.21	Filtered	Filtered	825.306	Filtered	931.543
COPB2	903.764	2034.35	1236.64	3004.12	872.344	Filtered	1138.7	1306.77	2282.12	200.63	Filtered	Filtered	1719.34	Filtered	Filtered	361.32	Filtered	2153.64	Filtered	Filtered	Filtered	Filtered	Filtered	Filtered	Filtered	Filtered	Filtered	Filtered	Filtered	Filtered
COPG1	1557.16	2552.75	1444.47	917.531	1834.69	5212.07	2892.89	2176.13	1949.98	2399.16	3127.76	1755.2	2565.99	2411.14	5126.8	1131.79	Filtered	382.52	Filtered	Filtered	830.732	915.973	Filtered	Filtered	Filtered	Filtered	Filtered	791.95	Filtered	Filtered
CORO1A	8972.78	7565.51	6588.36	4152.92	7200.8	9387.91	1121.98	6106.35	4147.84	12296	10269.4	3332.28	5504.71	4173.79	25145.9	23324.2	53383.1	30816.7	94252.6	38348.6	73478.5	25917	56806.7	35899.4	61635.4	69061.7	67728.9	47531.4	37802.6	79519.2
CORO1C	4393.9	7918.27	4953.93	2900.28	4119.96	4580.55	2431.7	2959.64	5248.57	5914.97	2649.96	5334.24	5977.04	2575.32	3407.67	4330.91	8289.38	5705.35	Filtered	5826.95	10943.4	1233.91	580.679	Filtered	5771.33	Filtered	Filtered	6824.08	2963.71	3669.16
COX4I1	1914.95	4343.03	3481.3	2238.96	4507.34	3708.97	2833.61	2806.88	3655.93	3833.37	3790.86	3967.13	3808.4	1853.68	1079.53	1611.18	Filtered	286.927	Filtered	878.133	Filtered	288.685	Filtered	Filtered	Filtered	Filtered	Filtered	Filtered	Filtered	Filtered
CP	3836.43	4948.67	6558.64	7920.34	6349.12	10174.9	3039.93	3957.43	1717.29	14741.6	10936.8	5373.13	3658.03	2990.38	31418.1	12411.1	47380.5	22558.6	158943	23532.7	34379.4	12085.9	27959.7	19227	65855.1	87013.5	65640.9	15693	41157	109367
CPE	1687.05	988.991	3146.81	1520.19	2091.91	1043.94	91.3509	150.736	2571.63	5251.39	6177	3623.57	572.39	5601.49	10966.8	3706.75	22574.7	21188.8	32776.6	10010.3	637.975	12409.3	Filtered	20410.3	11301.7	46010.1	17076.3	21224.8	60904.3	41867.4
CPNE3	8025.01	7414.91	11804.5	7885.49	10045.6	15850.5	10632.2	6117.34	10490.2	9650.24	13617.1	10663.6	9513.79	8477.22	9661.8	7429.72	8046.66	5832.4	6051.56	4816.22	10915	5262.93	5717.14	Filtered	9345.76	Filtered	Filtered	6720.74	2798.6	3372.32
CPPED1	2603.18	3957.83	2111.62	2252.56	2292.71	4476.9	2517.17	2014.47	2605.82	3039.03	4017.4	1831.93	2397.9	2637.73	4257.44	5759.63	34373.9	10930.8	17058.9	11345.4	40256.5	7272.29	11504.7	13801.1	14915.4	3428.8	Filtered	19959.6	8790.45	12102.7
CRABP2	3128.51	3920.82	5003.89	6866.66	4419.71	3289.96	5593.28	4380.72	6531.58	4333.35	6378.72	5718.82	4335.86	6894.48	3281.98	3886.6	7125.69	10354.1	8184.29	5756.67	5421.62	8801	5795.05	16670.3	7257.94	5329.81	Filtered	20128.1	9703.76	6198.39
CRCT1	2073.11	479.121	3616.28	3047.71	466.242	1019.35	2079.16	238.169	8094.29	622.619	2986.42	694.41	1983.58	4189.02	2397.18	2095.02	Filtered	1589.41	727.863	7152.7	105.686	1247.1	Filtered	4512.12	Filtered	Filtered	Filtered	Filtered	Filtered	Filtered
CRIP1	2773.14	1462.4	2498.89	2924.65	1757.91	3791	4910.66	5102.54	7257.32	3968.14	8067.21	3594.07	1048.34	3231.32	558.974	1909.75	Filtered	2545.78	Filtered	1334.81	Filtered	1071.41	Filtered	430.121	Filtered	Filtered	Filtered	Filtered	665.089	Filtered
CRIP2	2840.09	1577.28	1938.15	3392.63	912.047	2211.91	3612.69	422.768	5325.33	333.335	3546.41	1692.32	1786.84	2633.1	1026.62	525.101	Filtered	Filtered	Filtered	1001.59	Filtered	871.89	Filtered	Filtered	Filtered	Filtered	Filtered	Filtered	Filtered	Filtered
CRISP3	21420.9	27501.4	31682.1	27063.9	33312.4	25285.4	16125.3	8010.43	62851.6	40842.4	166751	68017.2	22938.4	34189.8	169739	69673.3	440815	438918	1.00867e+06	372826	438721	150974	233676	2.00425e+06	278505	1.56299e+06	539154	307655	503625	1.37685e+06
CRNN	142054	239998	258472	238695	124208	169298	210181	162320	346640	163042	436813	171911	194393	258469	184042	89095.7	87142.8	125682	122111	94404.3	35716.1	109451	135940	130907	54720	56972.9	104575	164793	166436	18885.5
CRYAB	13162.7	7947.56	5389.69	17535.1	4231.78	7068.25	22371	17082.3	13417	9249.51	24049.1	10215.5	5776	17738.8	5375.25	3988.09	Filtered	2306.04	Filtered	788.42	Filtered	2873.72	Filtered	Filtered	Filtered	Filtered	Filtered	Filtered	3592.84	Filtered
CRYBG2	771.82	503.721	437.054	897.73	342.179	Filtered	329.545	1122.72	389.135	143.923	183.517	642.771	553.733	Filtered	Filtered	120.483	Filtered	Filtered	Filtered	Filtered	Filtered	Filtered	Filtered	Filtered	Filtered	Filtered	Filtered	Filtered	Filtered	Filtered
CS	2107.25	3966.48	3146.55	2593.28	3935.17	5849.18	2011.3	2700.66	2472.82	1930.54	3110.78	3747.82	1066.35	2728.17	Filtered	1857.29	Filtered	63.4366	Filtered	963.546	Filtered	788.852	Filtered	Filtered	Filtered	Filtered	Filtered	489.529	Filtered	Filtered
CSNK1A1	1285.37	884.555	1200.94	518.014	620.749	1431.74	1211.68	1811.57	203.441	536.516	567.64	2874.73	795.925	987.685	Filtered	325.462	Filtered	Filtered	Filtered	Filtered	Filtered	Filtered	Filtered	Filtered	Filtered	Filtered	Filtered	Filtered	Filtered	Filtered
CST1	21712	17733.7	19061.3	93735.7	14403.9	22216.6	16043.9	13979.9	18816.5	29462.4	75807.9	147788	27660.8	49345	125595	52939.2	115295	79508.9	690563	113555	289777	296931	84779.8	151871	114600	426674	751160	202064	249303	577924
CST2	10380.2	16739.5	37447.7	84928	11539.2	54389	22501.8	12255.3	16262.5	78600.9	213650	540337	21936	115232	626821	41290.3	289948	178230	1.13402e+06	146388	820800	217514	348639	203373	286281	1.9523e+06	4.17623e+06	155742	605092	2.28828e+06
CST3	2039.32	4781.6	3333.68	2003.17	3493.35	495.944	1499.96	2012.41	7644.96	7239.69	9139.49	17650.1	3783.32	10571.6	26668.8	7640.74	41915.2	39319.3	53984.7	34258.7	13529.1	25680.4	46631.5	161614	39203.5	110510	170503	18954.4	86757	102075
CST4	110912	73181.6	172154	845215	165634	288072	134951	114910	167298	667568	1.10186e+06	2.37972e+06	217383	736949	4.74218e+06	619000	1.9298e+06	1.96425e+06	31777796	1.94758e+06	6546959	2685484	4647961	4.26837e+06	5.75118e+06	24512078	43987672	3.38792e+06	7.65886e+06	25537968
CST5	7290.51	73515.4	104858	81155	81083.6	77291.6	59539.4	25437.4	29248.2	127445	601921	1.24502e+06	59224.1	210046	917605	33296.2	989541	579340	2.16907e+06	623286	728532	459893	634566	411269	476783	7.13327e+06	17384766	437043	2.60041e+06	3.70972e+06
CSTA	20966	75243.9	27221.6	32951.1	59195.3	15871.6	41442.4	53485.7	48524.6	30591	81928.2	65825.5	31506.8	25148.2	38559.6	37661.8	102624	55091.4	422779	85676.1	80362	109762	324265	168032	75235.3	116016	204513	73357	99534.1	82765
CSTB	79951.1	106955	125864	126792	113400	47625	58088.2	108423	150408	69904.8	167934	85488.4	92952.7	84766.8	93723.2	96020.1	156126	220995	858221	181023	183448	211682	155173	499604	127632	269721	225869	280615	166411	190278
CTBS	921.691	3116.06	3002.86	1054.78	3435.22	2280.22	2171.07	1763.07	4118.84	6716.23	4772.18	6015.53	3340.41	4286.26	14689.3	4710.98	44359.4	22084.1	25103.2	20148.6	40131.7	10626.4	29606.4	55702.9	59898.6	42487.1	66572.8	24074.7	37711.4	51146.7
CTNNA1	5107.88	3556.77	8110.21	10770.9	3123.24	9854.72	5926.04	7035.01	6483.48	5756.42	4878.25	9818.82	4703.07	4620.13	3563.64	2494.78	Filtered	2209.22	1541.17	1438.11	13.2304	2642.56	Filtered	Filtered	2171.84	Filtered	42202	1805.79	Filtered	Filtered
CTNND1	3465.8	2102.43	2683.26	3615.02	2245.38	2986.09	3343.47	2620.54	3310.72	2159.82	3708.44	3660.94	3611.78	1451.71	281.411	1191.92	Filtered	1064.22	Filtered	864.218	Filtered	594.08	Filtered	Filtered	Filtered	Filtered	Filtered	Filtered	Filtered	Filtered
CTSA	2792.03	3332.29	4734.73	7590.98	6500.21	27649.2	3486.48	5735.14	13166.2	10723.4	23233.5	6645.2	979.929	7885.84	8013.13	6536.23	11104.4	8484.73	10198.9	15748.2	36184.7	8457.55	20879.5	Filtered	20216.7	Filtered	38153	12437.5	31158.2	15405.2
CTSB	4764.89	6082.92	6932.61	4261.04	4274.76	4178.07	1398.42	4426.18	6813.69	5984.19	8237.57	8230.71	5321.48	3506.24	10701.1	9745.33	28894.9	21964	28550.4	15164.2	8549.12	13093.2	16726.7	78549.4	20372	65311.5	41311.4	17685.9	43383.4	50050.6
CTSC	1217.07	1871.59	3798.24	1353.84	2438.76	2106.72	Filtered	2460.6	887.955	6565.62	1693.23	4836.64	477.811	696.519	5547.78	3104.53	11326.6	8723.07	1536.95	12664	10921.5	3826.31	13097.6	Filtered	20566.4	Filtered	Filtered	4127.99	3076.45	22353.9
CTSD	4638.69	6945.63	6155.94	5603.81	5655.65	5246.09	3576.78	4932.79	7831.67	11302.5	13965.6	12292.2	5541.01	9592.69	28362	8536.23	40549.8	41751.4	95700	39534.4	58299.6	19506.9	48834.1	62814.4	59653.2	103550	176855	25917.6	89048.5	60727.7
CTSG	42642.5	64757.8	42898.5	17396.2	80378.3	164863	26200.5	44320.4	17862.8	84491.1	77256	45253.4	33624.1	19361	104971	31981.2	13763.3	35998.8	20168.6	39788.2	68731.1	11138.4	133163	44377.6	62679.7	52528.5	42182.9	64518.5	27121	18019
CTSL	1269.3	1536.38	4690.53	Filtered	2856.63	Filtered	Filtered	1252.99	1208.73	5857.06	5589.84	12236.5	613.083	5198.51	6583.41	3409.67	31868.3	27408.7	14961.8	19750.8	9934.14	4221.66	5246.23	6150.76	39932.2	9654.65	37194.3	20176.1	35329.4	42499.3
CTSZ	360.828	485.265	429.62	322.486	463.589	637.315	120.93	528.067	380.498	869.796	694.749	978.977	307.429	314.704	2406.87	1981.34	11348.3	3780.09	11931.1	6455.38	15893.9	3222.36	7405.28	6822.96	6382.1	9204.93	12757.7	6148.71	6376.27	13611.1
CTTN	540.971	234.598	256.664	1077.41	44.5735	2362.57	673.878	278.436	876.888	229.324	3349.12	704.573	596.177	503.037	225.718	124.256	Filtered	Filtered	Filtered	Filtered	Filtered	Filtered	Filtered	Filtered	Filtered	Filtered	Filtered	596.687	Filtered	Filtered
CYBA	3452.27	6165.58	2824.67	1732.93	6266.09	19029.5	3748.52	3945.04	2238.87	12413.9	4193.75	3914.37	2549.88	2352.18	6952.87	8219.92	21412.8	8945.7	14579.1	20870.3	65982.2	6109.48	37559.2	12043.6	27770.3	Filtered	Filtered	25292.6	7745.39	10942.8
CYBB	2195.55	2331.74	1736.78	1021.13	2707.42	11900.1	1301.37	2506.41	1086.88	4921.8	3228.72	2479.08	1537.15	1206.12	6063.84	6301.84	21929.1	7943.13	18335.4	8207.16	20145.9	2577.5	9950.39	Filtered	21469.5	Filtered	Filtered	14269.1	4545.76	9626.86
CYC1	720.348	1904.7	2695.36	304.743	1506.68	383.345	183.516	328.163	2643.5	2076.59	3040.11	3295.56	2469.24	1018.87	9200.91	166.799	12878.2	3131.66	Filtered	2237.42	Filtered	96.3198	Filtered	Filtered	2459.49	Filtered	Filtered	2553.39	9043.11	Filtered
CYFIP1	2888.08	1662.41	1767.59	4171.7	2452.98	714.224	2946.42	1360.78	1859	418.144	1400	2734.85	2721.07	1499.9	Filtered	692.708	Filtered	Filtered	Filtered	Filtered	Filtered	8356.45	Filtered	Filtered	Filtered	Filtered	Filtered	1024.22	Filtered	Filtered
CYRIB	943.088	861.74	1326.58	Filtered	2323.93	1893.67	644.78	892.177	729.83	3294.86	1819.6	1696.65	1236.22	901.396	1092.34	5216.37	8401.02	8292.12	2709.13	18080.8	26955.1	4630.36	4401.52	2832.14	13590.7	Filtered	Filtered	13980.7	5183.82	17920.1
CYSRT1	12070.7	784.361	1555.24	10991	1233.8	Filtered	Filtered	Filtered	16398.9	Filtered	463.982	Filtered	2329.8	20502.6	Filtered	2211.73	Filtered	1122.47	Filtered	Filtered	Filtered	Filtered	Filtered	Filtered	Filtered	Filtered	Filtered	Filtered	2980.83	4661.67
DBI	3358.09	3620.31	3287.95	1682.65	3968.52	2478.54	1255.03	2739.61	2917.49	5064.56	2858.94	3689.06	2382.72	717.666	4473.93	4438.33	10571.2	7063.85	12386.6	13765	13105.4	6037.77	10128.8	16773.6	9230.81	10370	12865.8	8880.49	10289.2	9425.7
DBNL	562.469	366.813	251.124	343.458	183.439	511.689	437.219	189.777	270.206	403.126	154.161	358.257	368.228	108.637	Filtered	394.76	Filtered	698.347	Filtered	Filtered	1680.62	Filtered	Filtered	Filtered	Filtered	Filtered	Filtered	574.964	Filtered	Filtered
DDOST	1156.01	165.133	239.456	Filtered	137.664	Filtered	Filtered	Filtered	Filtered	Filtered	Filtered	Filtered	380.946	Filtered	Filtered	347.529	Filtered	Filtered	Filtered	Filtered	Filtered	Filtered	Filtered	Filtered	Filtered	Filtered	Filtered	Filtered	Filtered	Filtered
DDX17	1958.26	1389.26	1348.08	1028.34	1582.58	3331.4	1707.69	1176.46	1481.78	938.814	1402.25	2334.58	1206.4	848.915	Filtered	730.771	Filtered	Filtered	Filtered	Filtered	Filtered	Filtered	Filtered	Filtered	1419.62	Filtered	Filtered	Filtered	Filtered	Filtered
DDX39A	3458.42	3264.33	2941.5	2251.42	2259.32	3153.91	3388.35	2085.65	2607.91	2898.25	2967.45	2955.03	2172.68	2225.27	2408.52	1456.76	Filtered	661.068	1696.81	953.093	739.941	614.421	Filtered	Filtered	1027.32	Filtered	Filtered	1329.89	1070.32	489.199
DDX3X	2108.25	1871.12	2090.24	3469.28	1532.25	1775.12	2912.11	2055.02	3289.73	2134.66	2695.2	2162.4	1259.99	1880.79	Filtered	1184.86	Filtered	Filtered	Filtered	Filtered	Filtered	428.3	Filtered	Filtered	1251.94	Filtered	Filtered	Filtered	1386.2	Filtered
DECR1	1864.5	1861.88	1330.51	10098.1	2064.47	4238.48	17910.4	6861.22	7670.67	1066.02	5611.67	1649.73	3226.74	14419.3	Filtered	1406.93	Filtered	1019.69	Filtered	Filtered	Filtered	Filtered	Filtered	Filtered	Filtered	Filtered	Filtered	Filtered	Filtered	Filtered
DEFA3	1.70611e+06	976138	383973	242300	1066152	3767889	551923	579112	374958	2.25672e+06	1.42407e+06	461527	881432	1.06975e+06	1.98336e+06	1.97887e+06	1.84759e+06	1.79594e+06	2.34008e+06	1.85984e+06	6.21694e+06	826334	5.4733e+06	4285856	7.01874e+06	4.85318e+06	1.77667e+06	5343794	2.14401e+06	1.26017e+06
DHRS1	3268.45	1150.89	2062.53	4926.92	985.79	659.857	4131.68	1455.99	11615.8	3844.05	11978.8	1275.74	1313.84	2435.71	2361.66	1929.07	Filtered	646.981	Filtered	587.24	Filtered	626.896	2488.1	Filtered	Filtered	Filtered	Filtered	Filtered	1.40457	Filtered
DHX9	178.493	144.371	101.828	Filtered	100.543	Filtered	Filtered	Filtered	Filtered	Filtered	Filtered	Filtered	152.006	Filtered	Filtered	Filtered	Filtered	Filtered	Filtered	Filtered	40777.4	472.426	Filtered	Filtered	Filtered	Filtered	Filtered	Filtered	Filtered	Filtered
DIAPH1	2209.68	942.149	851.653	546.629	355.291	1744.41	721.024	1023.77	690.459	225.073	1194.92	3246.18	968.549	372.72	Filtered	1085.33	Filtered	1106.38	Filtered	Filtered	Filtered	Filtered	Filtered	Filtered	3260.52	Filtered	Filtered	1110.85	Filtered	Filtered
DMBT1	347107	122431	393557	173197	143083	310770	139395	259965	186805	687787	386671	560503	162189	460464	1.42193e+06	1.33867e+06	1.06552e+06	3034827	1.57875e+06	744479	877566	505413	5.43689e+06	3.33447e+06	3.63422e+06	4.0096e+06	8757925	2.06645e+06	3.37097e+06	4.70931e+06
DNAJB1	1838.56	1180.57	1424.89	1383.73	1220.84	3528.94	1442.05	1424.03	1738.43	927.872	2086.63	2843.67	1468.58	1184.87	779.477	616.854	3444.37	1401.22	Filtered	5079.95	2688.46	1799.98	3924.55	Filtered	Filtered	Filtered	Filtered	1992.35	7595.54	Filtered
DNAJC3	2046.41	2929.87	3236.96	1463.87	2381.13	4085.33	1915.22	1823.74	2749.6	3946.51	2463.23	9048.28	2865.69	4314.21	12472.8	2479.66	7511.93	7875.97	1832.29	3877.96	405.38	2795.13	6546.88	11644.1	5242.97	13386.9	66463.8	10204.8	26841.9	21813.4
DNASE2	350.18	257.128	295.903	Filtered	140.912	Filtered	733.572	470.578	509.993	796.867	Filtered	686.782	Filtered	Filtered	Filtered	1583.45	14413.1	6815.36	22277	5178.34	10923.1	3746.98	16367.8	Filtered	10793.9	Filtered	Filtered	4936.01	14534.4	17941.3
DNER	811.572	750.525	669.458	184.599	682.961	649.696	Filtered	440.2	477.269	1628.8	347.664	7233.49	587.505	576.367	2851.22	3660.04	11420.3	5968.58	12285.3	8013.65	3388.59	2364.71	9075.78	15641.3	15706.3	526.323	61426.4	16564.4	7130.13	14942.9
DPP3	1185.3	1304.11	880.643	842.082	757.516	705.078	563.803	393.509	1306.43	1922.91	958.635	487.728	833.12	1356.14	612.517	2553.86	4330.12	1429.74	2824.49	4194.37	4901.91	4356.28	4371.38	Filtered	3884.66	Filtered	Filtered	5262.56	Filtered	3294.29
DPP4	750.147	2513.31	2632.83	1058.2	1626.45	2007.02	2013.7	1392.55	2693.21	4684.74	3353.81	7455.03	2377.72	3676.6	17655.5	6362.98	87558.4	32011.9	52072.5	21482.3	32103.7	17652.3	40970.8	33656.3	47399.8	13327.5	143803	42195.9	42816.4	69965.4
DPP7	132.305	277.098	520.632	100.387	364.062	Filtered	168.075	Filtered	312.602	1180.68	186.91	1472.41	303.678	414.091	1399.46	709.292	2259.43	1286.03	Filtered	2998.59	3750.89	1211.24	Filtered	Filtered	6287.9	Filtered	Filtered	3504.57	2759.77	4638.82
DSC2	8030.28	11594.4	11036.8	6228.28	10116.4	13429.6	9994.25	9808.52	15503.7	9374.84	17476.6	8375.28	7524.84	10387.2	10024.6	16717.9	107596	49239.8	172092	35147.9	68670.8	20607.4	80481.7	116633	40716.3	58125.6	64078.6	47940.1	48096.5	45348.5
DSG1	7612.14	6014.61	7093.99	8158.85	6374.94	7084.83	4071.27	6361.93	8120.83	5924.38	12910	8285.23	7504.38	10167.9	3893.17	10312.8	25072.7	19777.4	83778.5	18645.5	20232.2	14361.6	32425.2	35171.1	8139.7	Filtered	12316.2	18642.9	23212.9	6376.19
DSG3	8611.29	10642.8	11891.2	6573.8	7105.68	2692.29	6255.75	8968.99	16419.6	5423.18	14885.6	6756.29	6935.18	11681.1	6610.98	12587.2	26684.4	19748.4	62755.7	12395.1	14251.2	14803	49953.2	28369.7	11265.4	16421.3	37508.2	25670.9	15476.9	13888
DSP	64494.9	57404	73209	108726	53062.3	74480.6	100272	61056.8	104313	50360.6	133720	102376	66367	99521.1	45738.4	30569	10740.8	23915.5	13274.6	16993.2	13850.2	31889.3	41652.2	33148.2	13103.9	11245.1	53370.5	5899.08	57557.7	10096.4
DSTN	2909.58	3334.14	3439.86	3883.12	2774.15	3362.61	3798.12	3007.07	4579.55	2137.16	5398.84	4838.18	2729.67	3020.45	5461.57	1398.16	Filtered	3991.18	832.961	796.026	411.83	1629.47	Filtered	Filtered	Filtered	Filtered	2363.44	453.151	10382.3	Filtered
DYNC1H1	935.889	1197.99	1106.16	726.435	1233.29	2926.48	1776.71	870.762	903.639	1902.74	3668.29	1598.76	1770.67	2164.8	3977.01	521.504	24486	342.924	33334	1042.77	1444.02	948.328	Filtered	58273.4	669.654	Filtered	231927	935.726	34619.3	109535
DYNLL1	4454.53	1776.8	3300.22	6076	1515.28	3760.78	4892.69	3706.44	5559.09	3361.78	12223.2	4852.3	2312.56	5305.34	5048.75	2349.73	3790.39	1167.21	Filtered	3373.36	46387.4	2675.91	Filtered	Filtered	1971.99	Filtered	Filtered	1022.07	3046.46	Filtered
DYNLT3	164.218	67.1477	403.787	Filtered	555.304	Filtered	Filtered	Filtered	Filtered	628.244	183.339	275.59	52.9668	339.972	Filtered	733.769	Filtered	Filtered	Filtered	Filtered	Filtered	Filtered	Filtered	Filtered	Filtered	Filtered	Filtered	Filtered	Filtered	Filtered
EBP	820.978	1708.14	1010.72	361.64	1110.45	756.576	1010.56	449.841	647.591	698.206	1287.91	1680.34	1887.31	875.924	1290.59	509.266	Filtered	Filtered	Filtered	186.862	Filtered	113.05	Filtered	Filtered	Filtered	Filtered	Filtered	Filtered	Filtered	Filtered
ECM1	49583.3	43807.1	67310.9	35945.1	40950.2	102489	43269.6	24347.3	75230.6	48317.4	101397	44226.3	43011.4	49468.8	55754.4	37391.3	44021.8	84943.8	81736.8	41678.5	54098.8	38529	35538	78016.9	45836	36786.4	47511.8	101368	58667.7	15403.1
EEF1A1	62937.6	84803.3	78223.9	133846	50734.4	67723.9	110073	76206.5	114296	50212.1	190461	100808	100311	93424.4	49326.8	32491.5	18582.3	32998.2	35249.3	23796.7	10627.6	32199.2	5905.71	36199.2	10660.5	29960.7	65962.8	21095.7	34492.5	14576.6
EEF1D	1502.19	725.033	365.785	1081.77	434.931	131.622	708.105	731.261	1208.9	439.272	637.569	945.187	644.832	971.146	334.269	442.029	Filtered	713.175	Filtered	467.752	Filtered	416.2	Filtered	Filtered	411.476	Filtered	Filtered	2233.41	614.274	Filtered
EEF1G	7028.12	4514.49	5970.69	6745.92	6507.44	8134.75	7643.6	7228.8	7909.08	7020.99	8336.75	9269.75	5471.16	7895.89	5132.15	4074.19	10317.4	3748.88	6824.84	7057.02	6318.73	5626.99	4037.73	Filtered	3545.76	Filtered	Filtered	9293.85	2333.57	4686.41
EEF2	19950.6	20547.1	20744.7	26882.4	18347.2	28863.2	27335.8	17662.7	28643	18990.4	35741.1	23616	21846.6	25082.1	13114.1	9256.96	4372.98	8039.23	9614.88	5695.7	3741.2	11918.7	5075.94	4305.58	4044.79	3889.46	20622.1	9827.78	12904.2	4570.48
EFHD2	1367.62	2651.59	1257.56	608.212	2395.95	1477.92	242.924	854.186	954.192	4320.91	944.346	636.872	501.282	176.18	3330.79	2973.17	16125.1	5252.04	4959.35	8131.52	18454.3	2268.7	4462.54	6221.64	10289.4	10186	Filtered	6218.15	4247.56	7780.32
EHD1	4156.79	6359.75	5772.4	4080.98	6984.46	12504.8	4224.96	6598.73	7196.15	8026.93	6828.97	4704.3	3382.6	8160.11	8656.61	3907.93	15556.9	2941.55	4282.57	9857.68	15501.7	4668.57	15176.9	Filtered	8442.68	Filtered	7931.56	8901.78	10182.1	9657.24
EIF2S1	937.188	1031.8	1669.46	1121.07	561.818	Filtered	2062.1	1163.86	2279.17	123.306	3936.81	1302.44	3758.83	553.334	Filtered	284.115	Filtered	131.358	Filtered	231.047	Filtered	71.0998	Filtered	Filtered	Filtered	Filtered	Filtered	515.061	Filtered	Filtered
EIF3B	158.095	174.868	103.368	Filtered	115.421	Filtered	108.843	64.0851	4.20211	Filtered	Filtered	171.158	95.4756	Filtered	Filtered	70.1428	Filtered	Filtered	Filtered	Filtered	Filtered	Filtered	Filtered	Filtered	Filtered	Filtered	Filtered	Filtered	Filtered	Filtered
EIF3C	531.087	568.262	514.782	387.207	473.276	773.309	611.729	769.273	812.025	2844.54	214.724	441.862	530.088	473.636	Filtered	859.986	Filtered	Filtered	Filtered	248.959	Filtered	Filtered	Filtered	Filtered	816.091	Filtered	Filtered	Filtered	Filtered	Filtered
EIF3K	0.957336	1	0.402783	Filtered	1.24773	Filtered	Filtered	Filtered	Filtered	Filtered	Filtered	Filtered	1.76927	Filtered	Filtered	Filtered	Filtered	Filtered	Filtered	Filtered	Filtered	Filtered	Filtered	Filtered	Filtered	Filtered	Filtered	Filtered	Filtered	Filtered
EIF3L	2639.57	1347.22	494.241	1729.27	480.089	869.499	1097.39	1185.76	1686.49	1492.07	1454.37	417.862	1615.26	2250.24	1094.03	2873.86	Filtered	Filtered	Filtered	Filtered	Filtered	439.315	Filtered	Filtered	Filtered	Filtered	Filtered	733.27	Filtered	Filtered
EIF4A1	4779.62	6514.28	5504.57	11918.7	4805	4131.71	7117.16	7774.51	7638.23	4221.61	11499.8	5928.7	7332.39	8047.86	2472.78	2454.76	2894.58	4004.24	1805.99	1758.31	4819.37	1497.46	740208	331254	Filtered	Filtered	Filtered	991.408	5075.45	Filtered
EIF4H	71.4068	1513.13	1863.99	1075.34	1290.99	Filtered	957.406	2246.58	3041.68	1348.49	2645.14	1667.4	1399.35	909.222	Filtered	319.341	Filtered	Filtered	Filtered	Filtered	Filtered	Filtered	Filtered	Filtered	Filtered	Filtered	Filtered	Filtered	Filtered	Filtered
EIF5A	7584.79	4202.79	5041.23	3563.93	5869.32	4209.62	4957.68	2796.61	6899.51	5686.42	8498.02	7808.68	7346.52	2968.97	3410.46	2430.92	Filtered	455.69	15348.1	2022.6	2351.03	1285.89	Filtered	Filtered	1552.31	Filtered	Filtered	2585.6	Filtered	1388.07
EIF6	99556	138176	121875	48092.2	133888	16740.4	29495.9	32257.6	34432.4	96830	33087.2	143957	16107.9	4782.24	282239	32794.3	17268.1	395276	37632.2	131733	106285	88525.9	106914	Filtered	80694.5	Filtered	214466	171772	522201	504300
ELANE	180629	106140	112348	75636.1	147658	531309	116344	89185.4	93682.9	240045	129333	65888.2	80732.7	163278	352418	232950	177334	215785	192808	216569	1.02996e+06	138329	501680	305639	486660	439886	174278	450056	294005	289606
ELOC	821.4	424.203	337.546	645.74	387.51	Filtered	580.455	690.703	690.457	132.689	162.575	1465.91	463.962	920.506	948.299	309.098	Filtered	Filtered	Filtered	Filtered	Filtered	189.87	Filtered	Filtered	Filtered	Filtered	Filtered	2512.25	Filtered	Filtered
ELOVL1	329.911	1007.1	1055.88	Filtered	1394.64	498.951	1131.15	1629.83	454.226	686.631	Filtered	857.111	1236.44	575.208	Filtered	11.6044	Filtered	Filtered	Filtered	Filtered	Filtered	Filtered	Filtered	Filtered	Filtered	Filtered	Filtered	Filtered	Filtered	Filtered
ENDOU	2469.96	3015.37	2969.72	2307.68	3312.23	Filtered	2409.75	1662.14	3845.02	4253.35	4153.11	2485.64	2925.4	2623.8	47.8108	5011.9	8044.42	6437.63	7943.87	7015.15	1301.59	7844.03	6610.04	5660.68	6184.08	Filtered	Filtered	13079.6	7755.92	2552.43
ENO1	10997.5	11782.9	7785.67	10743.1	11330.5	17108.3	11095.5	11254.1	11591.6	12460.3	23084.8	10218.6	9716.84	10818.6	10040.5	14620.9	48522.5	18116.3	51505	29052.6	39439.7	24359	22579	33344.5	24525.7	24179.8	17823.3	31252.2	20418.9	25943.5
EPHX1	407.018	1626.65	53.1216	279.94	52.1283	Filtered	Filtered	365.485	176.437	650.966	1493.69	1203.33	383.356	112.105	Filtered	20.0994	Filtered	Filtered	Filtered	Filtered	Filtered	Filtered	Filtered	Filtered	Filtered	Filtered	Filtered	Filtered	Filtered	Filtered
EPHX2	647.616	Filtered	491.991	775.709	761.238	Filtered	998.225	726.079	923.105	477.506	1282.21	790.798	1226.06	546.519	Filtered	436.788	Filtered	Filtered	Filtered	204.428	Filtered	491.785	Filtered	Filtered	Filtered	Filtered	Filtered	795.677	Filtered	Filtered
EPPK1	560.456	317.204	295.817	381.529	50.4421	Filtered	Filtered	1871.53	72.7564	Filtered	Filtered	227.064	328.159	Filtered	Filtered	Filtered	Filtered	Filtered	Filtered	Filtered	Filtered	Filtered	Filtered	Filtered	Filtered	Filtered	Filtered	Filtered	1939.17	Filtered
EPS8L1	5810.31	4959.74	6361.9	9096.19	3794.23	6417.1	6149.98	4290.42	11345.9	4132.72	8505.16	4761.86	6443.85	11130.3	3192.13	3253.62	Filtered	1994.21	776.562	744.04	Filtered	1069.5	Filtered	Filtered	6053.55	Filtered	Filtered	3301.69	4811.97	Filtered
EPS8L2	3389.34	2578.39	3132.69	6457.07	1957.87	3419.17	5272.95	2924.04	7436.94	2109.21	6782.5	2509.74	3316.55	4888.27	2607.43	1497.33	Filtered	922.901	Filtered	350.783	Filtered	901.291	Filtered	Filtered	Filtered	Filtered	Filtered	160.76	4.77798	Filtered
ERO1A	20299.7	32815	32527.1	34973.7	26819.1	39807	45035.9	30557.9	60648.3	33530.2	69966.1	30377.9	34333.8	36971.7	28696.4	24923.2	58125.1	32751.9	58551.9	41405.8	38140.8	61127.9	51102.9	71434.2	21938.9	24820.1	42481.7	77944.8	33340.8	20446.4
ERP44	737.114	66.3539	700.976	120.14	135.128	Filtered	344.689	449.902	693.932	640.188	922.648	1782.16	314.308	377.677	632.915	679.989	Filtered	1938.76	Filtered	1427.51	339.913	363.142	Filtered	Filtered	640.598	Filtered	Filtered	1283.12	2386.69	1499.02
EVPL	136313	205475	226449	275730	160980	265393	216036	149384	314796	151866	415240	252684	248708	228797	174857	63037.8	37768	74896.8	21408	69340.2	47606	77657.6	939529	53741.8	40975.4	48711.9	152340	9112.32	199956	27836.7
EWSR1	3853.14	365.822	202.463	2538.16	1447.03	2874.11	2452.37	1740.18	1555.72	2253.69	2430.04	311.523	559.29	2385.25	1274.14	1673.62	Filtered	2821.64	Filtered	6017.98	Filtered	2642.03	Filtered	Filtered	Filtered	Filtered	Filtered	5700.18	Filtered	Filtered
EZR	5403.27	11711.6	7856.75	8597.42	8101.75	10317.5	7702.2	7667.08	10661.8	8293.36	17794.2	9174.88	8893.68	7015.98	5718.78	5637.16	12880.6	9661.12	39196.7	12943.8	10115.6	14893.4	9938.82	15902	7407.17	Filtered	2907.35	11408.1	12806.6	11593.9
F2	952.118	1085.42	1181.17	1567.62	1307.47	3845.47	899.885	965.346	618.219	4383.05	2093.58	1711.35	2095.62	1031.22	5842.82	2602.1	15410	5452.58	34420.9	6768.64	31308	5713.57	9604.07	Filtered	21219.2	14523.1	6407.68	12607.4	11854.9	16955.1
FABP5	41061.8	33096.3	22528.6	64383.6	45050.3	63075.1	58809.4	44604.3	37885.3	53606.3	49594.2	56616.2	35459.1	81412.2	32019.8	38719.5	88430.9	60130.8	177621	52005.8	66112.2	58212.1	88287.8	114182	64670.5	81710.9	110772	88307.3	110759	64218.2
FAM25A	2525.81	4366.43	2952.89	5822.56	3679.63	1748.32	3508.18	2143.88	4374.52	2578.01	5061.76	3340.08	4343.35	3899.98	1801.99	1761.43	10316.3	10431.6	Filtered	7044.47	1140.38	2795.26	Filtered	6089.02	7282.28	Filtered	Filtered	8328.64	8091.94	8031.14
FAM3B	3336.98	11978.6	4564.48	4782.36	3025.03	Filtered	Filtered	776.69	6291.11	3968.7	9350	11437.1	159.782	5394.63	6153.51	1695.02	5935.28	8825.4	14582.4	9763.3	1283.78	6275.62	9190.36	Filtered	3261.29	17797.4	25048.8	10870.6	48334.2	23320.1
FAM3D	1948.53	1549.85	1736.04	665.057	1440.15	502.742	2141.05	905.811	4074.4	1475.2	7390.16	3653.76	1601.62	1401.46	3806.46	3896.59	5923.12	5677.79	13115.6	4385.63	3252.76	4117.94	2762.9	18291	2050.41	12816.4	14529.8	1875.87	10617	14033.2
FASN	4612.64	2969.88	4692.56	6790.65	3391.69	3445.88	4753.04	4871.09	4969.75	3254.05	5888.01	7508.68	7120.24	3428.55	5503.8	2255.62	Filtered	2358.5	Filtered	2152.97	Filtered	1430.88	Filtered	Filtered	158.183	Filtered	Filtered	1549.61	13477	43343.8
FCGBP	5840.48	1215.51	11250.7	14150.7	1917.81	5226.29	1754.75	4647.65	11728.6	2420.62	21337.2	7660.17	2525.83	1787.81	9656.53	23367.2	27605.9	98384.9	388999	22047.4	38403.6	8875	106445	237608	20196.5	265688	80897.3	27918.8	21544	39307.4
FCGR3A	1828.46	1631.4	1674.87	Filtered	472.945	436.971	Filtered	684.98	1269.5	1692.84	Filtered	1371.73	2952.64	Filtered	559.47	3713.08	7650.52	1025.27	Filtered	240.734	2433.61	654.85	3493.88	Filtered	8626.84	560.581	Filtered	7836.18	1879.87	6574.58
FCN1	750.595	1102.06	451.988	600.78	1433.33	5897.08	565.732	1589.91	247.749	2549.01	Filtered	423.633	368.111	Filtered	2629.16	650.026	3347.68	728.061	Filtered	1793.8	9329.84	669.173	22180.6	Filtered	3405.64	Filtered	Filtered	3545	Filtered	2444.53
FDCSP	1470.37	36086.9	29999.3	4901.15	48405.4	18244.1	12118.5	25610.8	15427.7	44792.3	85364.8	45394.5	7440.17	7457.43	34518.9	2085.28	19780.3	18077.6	12697.7	45778.9	14339.1	6546.53	16128.6	17755.3	15994.8	15349.6	41276.3	10207.7	35636.4	27909.1
FDPS	1281.27	1677.36	1106.77	4773.6	2027.21	1890.18	1862.31	2154.97	1859.52	2482.21	8312.53	2687.91	1038.24	3582.97	1158.82	3256.66	9967.37	4236.86	2650.33	6387.61	3241.65	8014.15	1607.56	Filtered	5292.1	Filtered	Filtered	7156.86	747.358	6267.68
FERMT3	605.557	191.009	276.795	Filtered	103.959	481.869	Filtered	181.694	271.496	484.386	Filtered	Filtered	346.963	103.061	856.225	1068.79	2291.31	1504.02	Filtered	2376.68	4841.13	280.258	2008.52	1577.31	2234.01	Filtered	Filtered	2587.46	1329.96	4335.8
FGA	8105.66	8237.75	15370.4	9883.69	11844.6	30635.8	7196.16	12757.7	8049.8	27415.8	27781.5	9999.45	14439.6	10061.9	61888.7	16797	43581.8	30547.8	53801.8	41698.2	64448	26708.8	62588.1	43415.8	58607.8	78420.8	34830.7	34618.3	34246.1	108514
FGB	7189.61	5599.91	8010.67	8834.19	7923	10911.5	2246.15	6403.23	4468.81	21612.2	18142.7	3675.12	9913.46	5522.68	64405.6	31235.8	67331.8	48744.8	91015.2	61437.1	132380	31967.3	103767	57073.7	103735	100794	14958.3	77875.2	53390.8	208695
FGG	3951.48	4507.69	6635.27	3483.95	7040.27	8448.8	3096.23	6509.92	2268.35	19762.1	15129.4	3893.44	7953.58	3500.41	39526.9	14806.9	36625.9	21981	42136.1	28565.6	39269.8	14355.6	61402.3	35152.9	52884.9	58846.9	16528.3	35336.7	17437.4	97109.3
FKBP1A	2193.49	2415.28	2271.62	3452.77	1675.47	Filtered	764.576	1320.81	1282.6	3296.86	Filtered	15734.2	796.273	913.542	15099.1	3761.27	19240.6	13109.8	20.7607	14649.2	29335.2	2624.67	18980	44945.8	14826.3	5324.34	22387.5	4578.69	5299.65	6982.29
FKBP4	4149.92	1712.45	1791.69	3501.61	887.61	2850.48	3090.15	950.91	3030.82	1774.86	3625.08	1432.44	2210.94	3295.96	Filtered	1149.5	Filtered	763.009	Filtered	1298.22	Filtered	2186.37	Filtered	Filtered	849.668	Filtered	Filtered	4891	3416.02	Filtered
FLG	5445.62	1444.42	1358.19	5868.31	2791.09	2546.49	5600.93	3448.17	3485.2	4395.03	3035.2	7162.9	1928.93	8802.94	1453.62	1428.57	Filtered	1841.32	Filtered	1233.98	Filtered	1688	Filtered	Filtered	4364.25	Filtered	Filtered	7097.53	8923.46	35799.4
FLG2	1324.26	198.825	592.823	1230.64	966.612	496.9	1298.09	709.984	395.699	1693.66	290.119	2784.74	640.854	1390.87	193.245	477.654	Filtered	Filtered	4093.32	5539.9	Filtered	369.807	Filtered	Filtered	Filtered	Filtered	Filtered	Filtered	1860.62	Filtered
FLII	184.942	139.038	Filtered	Filtered	61.7275	Filtered	Filtered	26.5784	Filtered	Filtered	Filtered	141.898	105.213	157.413	2337.7	243.194	Filtered	Filtered	Filtered	Filtered	Filtered	68.7173	Filtered	1029.01	Filtered	Filtered	Filtered	Filtered	Filtered	Filtered
FLNA	3064.47	3649.88	2543.77	1836.48	3458.47	5841.07	1901.63	2888.65	1794.94	3772.43	2882.46	2264.22	2309.99	1924.3	3526.71	4807.22	6559.05	2271.01	362.202	4597.41	11081.7	2350.13	2574.84	Filtered	6999.18	2351.15	Filtered	4567.29	8199.52	4633.18
FLNB	802.618	287.913	229.831	1168.71	617.837	483.359	1090.45	1536.64	637.242	233.039	792.386	367.912	378.465	445.327	Filtered	502.954	Filtered	112.055	Filtered	Filtered	Filtered	94.733	Filtered	Filtered	Filtered	Filtered	Filtered	Filtered	Filtered	Filtered
FN1	897.892	338.526	743.863	167.717	582.481	999.921	Filtered	224.261	2313.25	4530.95	4918.8	Filtered	589.757	Filtered	5045.32	3127.5	9331.65	5073.31	27724.8	9309.94	36536.3	2765.97	11791.2	Filtered	54138.9	Filtered	Filtered	18405.7	2044.8	33460.3
FOLR1	790.985	1005.78	860.859	653.388	1340.3	Filtered	635.221	654.878	404.387	1918.44	2296.62	3832.8	754.255	547.651	2944.84	2016.28	6511.79	7318.22	7519.48	5252.09	15001.3	2962.45	13036.5	12628.5	6324.21	2536.16	21646.3	5188.25	12869.7	10927.1
FOLR3	296.885	453.341	257.677	Filtered	54.8938	6557.78	Filtered	1357.06	685.599	335.306	5102.57	240.095	658.944	5648.92	Filtered	848.108	269.35	253.538	Filtered	340.027	49457.6	773.152	Filtered	Filtered	8195.87	19446.1	Filtered	3402.44	Filtered	Filtered
FSCN1	2847.15	693.624	484.643	1764.38	2502.78	317.231	1120.5	1806.99	638.28	973.754	1014.62	2275.33	1001.12	1003.6	Filtered	1417.26	1378.77	Filtered	Filtered	340.38	Filtered	956.637	Filtered	Filtered	Filtered	Filtered	Filtered	775.286	Filtered	Filtered
FUS	3106.94	690.601	430.657	1825.84	1169.79	965.955	2645.53	736.148	5697.96	21009.8	5989.88	2856.14	1915.2	1540	1462.72	2463.39	Filtered	Filtered	Filtered	Filtered	Filtered	846.431	Filtered	Filtered	Filtered	Filtered	Filtered	961.646	Filtered	Filtered
FUT3	182.847	151.255	165.656	Filtered	547.139	Filtered	Filtered	Filtered	23.3873	Filtered	Filtered	163.534	473.592	466.036	Filtered	113.129	867.997	186.8	Filtered	631.364	Filtered	303.94	Filtered	Filtered	Filtered	Filtered	Filtered	1550.47	684.026	1746.47
G3BP1	593.429	206.009	322.172	Filtered	454.491	Filtered	Filtered	Filtered	Filtered	Filtered	Filtered	1063.06	302.522	753.151	Filtered	825.896	Filtered	Filtered	Filtered	Filtered	Filtered	Filtered	Filtered	Filtered	Filtered	Filtered	Filtered	Filtered	Filtered	14913.5
G6PD	4863.97	7131.83	5153.92	3947.97	7084.99	11517.6	5074.07	4548.35	4238.89	9062.72	6668.73	5506.54	5931.82	4319.15	9194.04	9486.79	41086.1	14077.4	17830.3	23723.2	57528.4	11219.7	20826.9	6435.89	22928.2	11647.5	7697.39	25763.9	7763.69	30347.1
GALNT6	55.4893	65.675	98.9657	72.1917	24.043	61.6825	25.0743	Filtered	91.3083	130.413	84.7653	424.156	87.405	120.914	6426.16	340.492	1314.94	1600.82	2000.27	1675.61	2556.78	1820.24	144.964	4619.33	2253.95	10155.1	Filtered	Filtered	1987.74	3948.46
GANAB	1617.26	1574.46	2199.78	1100.23	1772.31	1425.35	825.192	1909.52	2018.01	2024.66	3816.97	5042.37	2400.22	947.714	3389.45	1510.88	2761.93	3428.66	1196.15	2379.67	1235.49	991.251	Filtered	Filtered	3564.22	Filtered	64812.5	5260.96	9235.71	4001.81
GAPDH	20886.9	28861.1	21104.3	25739.1	28859.3	42372.1	26771.4	28256.1	32760.6	30213.6	53638.2	38094.6	31705.4	29811.4	27368	26993.2	127260	61739.9	74052.1	78892.1	71989.4	41180.9	49384.3	102628	80540.8	125872	71051.5	64674.8	74058.5	78998.8
GBP6	10112.5	13202.8	35072.4	37413.2	23185.4	13069.4	33168.5	14784.5	46929.8	16322.5	26264.1	27383.6	18590	18130	14746.5	5316.12	4503.75	11383.9	3560.96	6635.12	1427.04	12361.5	2637.39	19412.7	41250.7	Filtered	10083.9	3169.5	20700.8	123085
GC	1100.5	1029.02	1711.27	2168.59	1547.54	3379.59	716.126	1024.42	790.583	5187.18	2986.53	2870.03	1039.1	1035.37	7665.45	5208.67	25116.8	16896.8	80372.7	17062.6	41227.5	6473.92	27912.8	17875.7	41904	28839.6	36897	13460.8	13734.6	37640.4
GCA	3446.54	2806.89	4142.89	454.173	8092.29	6830.2	761.507	2672.78	2330.07	12015.6	3137.46	3187.43	1637.46	1448.7	8849.36	5966.4	15118.2	4186.65	2844.72	8563.09	11498.8	2439.57	3497.38	Filtered	12766	Filtered	Filtered	10532.8	4380.61	6827.13
GDI2	8580.04	9528.87	7737.12	13748.7	11108	8479.55	8939.03	8140.19	11621.8	12011.6	17501.7	8880.01	9793.15	11462.5	8536.98	11010.2	32029.9	12936.4	27657.4	21829.1	39067.6	20451	45486	19174.8	22853.6	38573	10333	19002.1	11431.8	22339.1
GLA	178.614	403.707	Filtered	Filtered	311.021	Filtered	Filtered	Filtered	Filtered	Filtered	Filtered	1279.51	462.476	Filtered	Filtered	243.129	3335.56	1153.92	Filtered	1600.48	Filtered	585.389	Filtered	Filtered	Filtered	Filtered	Filtered	1224.71	Filtered	603.867
GLG1	735.106	669.057	720.021	951.009	703.092	600.338	796.658	626.098	575.39	737.616	1155.45	1284.16	589.058	954.166	4282.43	1058.22	6217.53	1915.14	Filtered	1454.37	3298.47	1872.25	3483.52	3604.62	3106.01	2252.9	8615.71	1418.84	5757.55	9821.65
GLO1	3328.4	2266.61	2223.7	3108.25	3401.54	3285.74	2916.74	1448.16	2150.86	3580.43	6176.38	3701.41	1926.39	819.669	2303.5	3585.24	2626.42	5267.85	7393.02	6490.05	4681.29	6641.78	611.222	Filtered	5809.64	Filtered	Filtered	10352.5	4271.62	5258.18
GLUD1	2254.87	898.58	754.136	2790.95	966.674	3169.06	2758.74	2528.53	3470.89	2925.65	7264.73	1472.52	1970.91	1239.58	Filtered	842.49	Filtered	1901.89	Filtered	647.278	Filtered	Filtered	Filtered	Filtered	3858.52	Filtered	Filtered	Filtered	3234.15	4437.78
GLUL	4143.05	1703.52	2408.65	5336.31	4018	3779.33	4318.64	4014.55	2577.04	2969.73	3784.96	4987.03	2968.96	3260.66	1403.36	2344.64	2365.53	627.579	1301.85	1892.74	584.042	1932.11	188.375	Filtered	1213.32	Filtered	Filtered	2666.3	1237.33	Filtered
GMFG	1442.63	551.978	563.534	Filtered	367.115	Filtered	Filtered	830.496	195.237	579.87	Filtered	209.566	145.966	Filtered	Filtered	3126.73	Filtered	1790.68	Filtered	Filtered	Filtered	856.838	Filtered	Filtered	1264.63	Filtered	Filtered	1481.87	568.141	2965.66
GNAI2	5919.66	5845.63	4907.61	2507.35	4444.05	8181.61	2217.36	5811.69	1920.18	9613.16	2151.89	2980.46	4411.5	2353.93	6242.22	13256.4	26845.3	11232.3	19551.5	18130.7	37063.9	7069.74	4985.11	12446.4	25611.7	28886.4	25865	17843.6	6429.72	15732.7
GNAI3	1475.46	683.124	1698.97	1822.27	749.767	Filtered	2361.37	1433.08	3999.75	1828.89	1020.85	8000.27	954.211	1265.46	1442.56	2073.41	Filtered	6538.01	3018.2	8784.21	Filtered	477.953	Filtered	Filtered	Filtered	Filtered	Filtered	2492.79	Filtered	1359.67
GNB2	3566.4	1986.72	2115.76	1822.42	1503.5	944.516	1711.49	1579.87	2704.24	1744.38	2905.65	2261.51	2978.57	1414.14	3375.26	4981.45	17397.7	4018.11	10950.2	5738.25	11213.7	2651.65	2166.98	1883.21	10584.5	5315.83	Filtered	9587.38	2586.33	9114.63
GNG12	1419.31	873.507	845.794	1226.91	700.259	280.353	1905.06	1724.87	839.027	114.952	1400.13	1549.81	1186.31	446.418	Filtered	299.318	Filtered	Filtered	Filtered	Filtered	Filtered	Filtered	Filtered	Filtered	Filtered	Filtered	Filtered	Filtered	Filtered	Filtered
GOT1	2270.51	3384.79	2249.89	4126.5	3871.55	2867.41	2744.74	2937.86	3906.31	2102.6	6337.5	3131	3430.92	2655.58	3291.17	4019.35	15635	4445.64	42421.6	7552.36	22510.9	12024.9	14178.7	7081.81	4629.7	Filtered	7160.56	10319	8762.52	5854.64
GOT2	2676.27	1999.22	3546.58	2538.42	1481.51	4423.23	2829.55	4150.97	3084.14	1554.71	5029.41	3611.59	4365.55	1311.9	1972.51	1213.7	2032.77	2443.11	2211.36	896.42	Filtered	1313.51	Filtered	Filtered	1574.59	Filtered	Filtered	948.427	Filtered	505.489
GPI	5484.29	10037.8	5588.3	4699.68	7601.44	11157.5	4499.5	6426.9	5787.92	9328.85	12228.2	6078.95	7392.6	3890.74	8759.38	16576.2	51895.1	16707.9	56384.6	33935.9	103732	20181.7	73482.5	43717.3	46774.2	40726.3	37783.3	25110.7	18491.9	35867.9
GRN	1810.64	3055.77	2639.89	1173.93	3057.53	7374.04	2182.74	1714.95	4086.23	5343.32	6591.63	4185.59	2800.91	904.459	12118.2	4801.62	12049.7	11702.5	25162	13055.3	21594.5	9829.21	13371	28799.5	15241.3	45748.3	13458.3	9525	6352.47	45449.6
GSDMA	1555.12	1517.4	1032.16	2546.08	1791.58	2131.14	2248.5	1677.52	1066.16	2624.87	1431.33	3315.23	2994.48	3934.44	Filtered	332.482	Filtered	Filtered	1995.71	Filtered	5875	Filtered	Filtered	Filtered	Filtered	Filtered	Filtered	Filtered	Filtered	Filtered
GSN	5098.14	8534.79	5740.02	4482.07	6613.42	6176.22	2702.54	6242.06	5779.22	7735.26	13450.2	7456.87	5252.02	4966.34	8022.15	12842	32147.5	16494	68087.6	25172.2	47732.5	15448.4	41466	25654.9	29307.4	25798.8	36795	21468	23333.9	31018.8
GSR	5588.59	4872.6	3013.72	3157.06	5721.84	8761.75	2719	2110.34	1404.48	7797.21	3341.76	4134.86	2330.65	3264.59	6124.02	9639.56	26791.6	8815.89	7739.68	22707.7	69919.1	8200.9	21853	4768.77	30606.5	Filtered	Filtered	17322.2	10807.4	17330.4
GSTO1	2747.09	3937.65	1765.05	1784.65	4182.06	6929.44	2314.26	2186.87	2375.8	5225.49	4619.96	1722.03	1709.86	1334.86	6078.1	5115.5	20935.3	7129.45	9955.19	11141.3	75895.4	10790.6	9938.82	8180.52	9905.87	4233.51	5002.66	5408.15	3580.82	17715.2
GSTP1	18217.9	16559.2	13390	18004.7	13233.5	15081.3	17358.3	11988.7	21722	13058.3	29397.4	18395.4	14364.8	22757.4	13192.1	18323.2	45294.6	42626.8	65566.5	33616.8	54979.8	42496.6	34228.6	57864.3	22227	25490.7	85616.2	54887.3	37887.4	36239.3
GUSB	604.743	1198.77	737.457	Filtered	1239.43	Filtered	892.781	498.438	471.653	1253.48	13017.8	1034.56	509.988	466.808	Filtered	1280.87	6555.58	418.061	Filtered	5555.67	8139.72	871.208	6266.89	Filtered	7496.71	Filtered	Filtered	3306.49	2440.92	6728.61
H1-10	297.626	502.454	403.668	Filtered	573.883	427.01	Filtered	Filtered	39.7657	574.989	Filtered	64.7483	70.4303	Filtered	Filtered	18.0246	Filtered	Filtered	Filtered	1036.31	Filtered	Filtered	Filtered	Filtered	Filtered	Filtered	Filtered	Filtered	Filtered	Filtered
H1-2	29054.4	13401.5	30165.2	11913.8	38115.1	42815.9	10946.8	24479.9	21490.9	41979.1	70205.3	27242.3	17828.3	17377.7	59226.2	13640.8	Filtered	10473.2	13843.7	17854.3	1677.72	9862.63	Filtered	Filtered	10179	28563	Filtered	7080.14	11192.7	202.41
H1-5	32659.5	51023.8	30283.2	9245.11	44660.8	60554.4	16465.7	32353.4	21358	40411	57293.8	23819	10057.2	11294.2	46036.5	22074.8	11615.3	9707.27	3982.49	10271.9	7634.67	9704.94	42823.6	Filtered	8042.44	13610	Filtered	1311.81	4227.04	2391.45
H2AC4	100654	99764.8	102070	65451.9	74932.9	80250.1	47081.1	87654.6	91760.5	116093	183969	82326.8	98921.4	60540.1	97047.3	99348.1	7348.63	35665	116785	53794.7	34747.2	63277.9	16512.8	68559.2	57463.4	118002	109455	15091.5	80444.8	23864.8
H2AZ1	225.707	696.608	623.333	Filtered	847.995	3257.65	Filtered	1062.9	Filtered	1550.26	Filtered	430.794	595.308	25.6101	352.349	570.952	Filtered	Filtered	Filtered	Filtered	Filtered	Filtered	Filtered	Filtered	Filtered	Filtered	Filtered	Filtered	Filtered	Filtered
H2BC11	12922.8	1095.95	6041.89	6201.22	947.945	40483.4	7509.58	5733.83	6649.28	11129.9	16666.4	5543.15	1441.65	7018.61	37608.7	12494.4	Filtered	8865.69	783.663	9812.33	8789.38	9852.96	Filtered	Filtered	3194.71	Filtered	Filtered	876.2	1073.55	Filtered
H2BC12	58246.1	61584.1	40139.9	17265	49691.4	124320	29007.1	45128.2	30429.8	54763.7	82534.8	38490.4	43552.4	30616.3	71644.2	37088.8	5779.2	13907.6	64554.8	25077.6	37699.6	24826.2	3730.87	21718	24980.9	64270.6	37579.9	10854.7	14775.1	7570.05
H3C1	218767	184400	140344	129752	165048	305790	101375	190435	140217	207223	346306	145724	155873	139898	336086	237055	12596	58497.2	201082	63028.4	121947	147427	43894.5	93085.3	99905.1	208464	88729.4	52465.9	130657	25408.3
H4C1	465312	361664	391625	305824	314731	346208	301318	335764	454024	455563	876440	467990	417712	378128	1.10921e+06	420959	18915.7	137096	275485	200179	166308	258658	88376.2	285195	190146	449868	134486	86579.1	221731	68887.9
H6PD	1041.66	Filtered	Filtered	Filtered	Filtered	1016.85	Filtered	Filtered	1562.68	Filtered	Filtered	Filtered	Filtered	Filtered	Filtered	2751.46	2685.29	611.16	Filtered	89.8548	Filtered	Filtered	Filtered	Filtered	414.229	Filtered	Filtered	1919.6	Filtered	6261.81
HADHA	1023.44	866.78	1733.46	1722.59	1549.34	523.151	710.208	1413.99	1479.09	1427.11	739.29	267.571	1570	1432.34	2128.81	977.51	Filtered	Filtered	Filtered	Filtered	Filtered	Filtered	Filtered	Filtered	10631.4	Filtered	Filtered	Filtered	2.20859	Filtered
HBA1	1380.82	1362.64	729.221	1435.17	2627.93	982.029	8109.4	4160.59	1872.36	5109.87	2372.92	725.528	597.991	202.581	4363.27	3255.01	4271.74	3056.01	22245.7	12033.2	2862.19	57944.5	43932.9	11485.8	20747	5073.17	Filtered	3170.93	1614.66	18995.4
HBB	6084.48	4139.41	2837.85	7878.92	10285.1	9907.8	51118.1	14390.6	7463.31	16097.4	12135.3	4361.84	1630.52	3317.95	13841.4	8243.52	16991.9	6897.52	75937.2	31006.6	7320.77	239175	73204.2	38175.2	45402.1	46586.3	Filtered	7553.35	8870.26	53794.2
HBD	Filtered	Filtered	Filtered	Filtered	90.9141	Filtered	1546.7	503.841	Filtered	Filtered	Filtered	Filtered	Filtered	Filtered	Filtered	309.77	Filtered	Filtered	583.466	269.055	Filtered	7928.66	Filtered	Filtered	994.71	Filtered	Filtered	Filtered	Filtered	Filtered
HDGF	1186.78	1154.29	855.803	Filtered	1501.83	593.998	1553.7	522.296	110.356	1060.98	1626.72	120.15	582.413	465.752	1001.13	1163.61	2065.46	366.439	Filtered	2895.76	966.001	703.546	7271	Filtered	1734.97	Filtered	Filtered	1049.43	Filtered	Filtered
HEXB	282.441	265.99	370.057	Filtered	508.481	Filtered	Filtered	332.279	Filtered	463.679	Filtered	1083.02	449.8	Filtered	673.855	964.442	4161.84	1855.33	Filtered	622.021	939.289	989.253	3313.5	1638.8	3203.09	5780.89	Filtered	1508.77	529.061	3871.34
HK1	5650.37	5071.48	6033.23	10519.1	5010.32	10976.5	7038.65	5708.72	9466.77	5049.72	9656.22	6601.16	8495.52	5111.67	4528.76	3917.12	8606.06	4997.34	3623.06	3604.06	5033.74	2535.18	Filtered	Filtered	5000.45	Filtered	Filtered	4547.26	8736.04	6844.23
HK3	2983.28	3154.57	1508.75	1122.82	3009.32	6753.12	714.481	1688.94	1044.01	6445.66	2421.71	1319.33	1941.94	1854.29	6103.79	7297.91	11667	7225.22	10167.4	9213.4	17656.7	5762.67	7864.61	7585.89	13614.5	Filtered	3859.11	12078	9931.94	14867.5
HLA-B	478.981	219.565	65.7832	Filtered	223.39	745.355	116.466	316.342	110.415	399.174	111.098	Filtered	282.148	Filtered	805.146	689.798	6.48198	696.986	Filtered	Filtered	384.61	230.151	Filtered	Filtered	Filtered	Filtered	Filtered	871.823	Filtered	Filtered
HMGB1	589.496	1336.91	762.446	560.262	1261.46	1689.81	490.555	754.561	641.205	1348.95	702.478	1164.71	645.104	426.497	1353.88	499.373	2136.47	1234.6	Filtered	1057.49	620.483	1270.53	528.825	Filtered	1421.59	1945.92	Filtered	1399.14	1215.72	4658.13
HMGB2	1529.75	4707.69	2419.36	255.769	3981.08	15225.9	1055.62	2145.41	1490.47	5487.39	5367.8	3399.98	1724.76	608.785	8730.37	1547.65	6489.37	3393.16	5272.7	3589.92	3317.33	2819.86	2346.31	4025.35	3723.49	6984.28	36560.5	1697.63	2324.09	17635.8
HNRNPA2B1	1607.84	1374.65	1930.89	976.016	2098.76	2526.23	1261.95	1657.45	1365.5	1941.47	2293.04	3093.65	950.805	747.866	1457.45	1133.72	2672.73	3205.93	Filtered	1076.46	1955.02	887.523	Filtered	Filtered	4550.62	Filtered	Filtered	1513.73	3272.72	2062.85
HNRNPA3	2548.12	1108.34	1654.51	6481.08	938.526	2537.72	3894.02	6136.52	4367.11	4258.87	4966.69	4080.65	2192.58	3022.78	2835.87	659.009	Filtered	814.035	Filtered	2111.19	Filtered	493.743	Filtered	Filtered	430.89	Filtered	Filtered	377.08	Filtered	Filtered
HNRNPC	1107.17	1502.21	1822.92	604.813	1157.46	2087.8	Filtered	793.059	1330.2	1534.04	3267.65	932.329	1367.26	1231.79	837.566	647.726	Filtered	374.013	Filtered	438.4	Filtered	628.228	Filtered	Filtered	767.181	Filtered	Filtered	537.221	Filtered	Filtered
HNRNPH1	3755.36	1031.22	1891.3	5319.72	1437.61	3134.98	3860.12	3220.18	2403.37	2775.54	1129.18	1416.14	1524.44	1890.42	Filtered	1743.78	Filtered	765.238	Filtered	1023.79	Filtered	1147.5	Filtered	Filtered	Filtered	Filtered	Filtered	520.706	2.03252	Filtered
HNRNPK	6102.15	3744.83	6725.25	7383.24	4492.64	8608.26	7207.56	6719.5	7722.58	7580.34	9187.18	6570.52	4930.46	6428.29	4505.88	5389.15	62000.7	6753.16	1114.7	1223.16	4924.81	2869.03	Filtered	Filtered	1946.56	Filtered	Filtered	4419.97	Filtered	Filtered
HNRNPM	3515.48	1308.25	2118.96	634.274	1705.25	1033.49	706.178	1723.2	903.621	1649.38	1209.15	1029.97	1515.88	1151.12	1701.16	980.872	Filtered	867.081	Filtered	Filtered	Filtered	570.14	Filtered	Filtered	Filtered	Filtered	Filtered	Filtered	Filtered	Filtered
HNRNPU	1670.35	2299.73	2012.44	1601.21	1584.31	1367.47	1357.34	1410.61	2308.49	1645.88	1336.54	2030.56	1607.1	693.88	2251.87	918.769	Filtered	Filtered	Filtered	Filtered	Filtered	Filtered	Filtered	Filtered	Filtered	Filtered	Filtered	Filtered	Filtered	Filtered
HOPX	6702.44	1262.64	9124.73	9399.06	5254.65	6950.1	7920.78	10500.1	14442.9	10282.2	19076.1	11099.6	569.85	10246.3	4778.74	1825.18	17403.9	5671.16	58.3338	4160	1495.24	4406.06	5412.89	31701.8	3177.81	Filtered	Filtered	2379.33	7045.61	Filtered
HP	3774.21	2209.43	3212.63	4253.79	2972.08	7492.64	958.052	3666.13	3185.07	3216.14	7694.77	2169.69	2143.94	2764.46	36723.8	14545.9	36690	25036.2	56977.3	36450.2	52791	13000.6	45056.7	45589.5	20295.2	31680.1	20453.4	16236.7	24205.5	193263
HP1BP3	1563.07	2311.3	1212.38	1887.75	2037.48	9033.88	2465.4	2578.25	1827.78	2307.97	Filtered	1520.29	1342.92	Filtered	Filtered	1080.57	Filtered	Filtered	Filtered	Filtered	Filtered	Filtered	Filtered	Filtered	Filtered	Filtered	Filtered	Filtered	Filtered	Filtered
HPX	10437.1	10369.8	12536.7	16805.2	16302.7	35750.4	8210.96	18538	8645.39	42364.4	24778	9595.65	9971.74	11485.3	65760.6	40586.8	89082.3	46993.8	269533	86528.6	176239	59131.8	101263	60528.4	156084	80646.5	90011.2	56742.1	71883.2	178330
HRNR	214.072	93.5375	42.3111	618.996	103.261	179.935	121.851	253.806	83.4595	240.795	859.807	103.478	94.5866	254.758	Filtered	67.9426	981.682	238.942	Filtered	Filtered	Filtered	104.759	Filtered	869.375	254.242	Filtered	Filtered	493.289	406.323	3.5108
HSD17B4	1845.24	1550.15	1698.47	1783	1684.51	597.36	1828.37	1551.49	1823.35	1305.28	4107.07	2043.89	2752.54	1026.16	Filtered	173.733	Filtered	Filtered	Filtered	Filtered	Filtered	Filtered	Filtered	Filtered	Filtered	Filtered	Filtered	980.284	Filtered	Filtered
HSP90AA1	9132.1	7727.86	5590.31	8253.55	4948.32	15675.5	10012.9	7204.82	6323.81	6505	11661.3	8275.15	7798.47	8494.33	6951.3	6198.07	6448.76	2729.88	13920.5	2458.07	10216.1	5494.01	3633.36	3799.86	10406.7	5389.58	Filtered	6613.31	7322.53	5992.38
HSP90AB1	27934.5	30227.5	25422.4	36621.7	25920.3	39477.1	33136.1	27929.6	30302.3	27188.3	51916.8	33858.5	30118.7	28086.2	18511.6	16183.5	11864	12665.5	24034.2	14231.3	17610	14370	15844.7	10849.6	16536.4	24197.6	22523.5	19992.8	19046	10561.4
HSP90B1	3025.22	2577.35	5032.8	4547.99	5150.25	5227.3	4595.39	4960.61	7077.33	4063.13	7623.6	4731.98	3113.7	4939.19	7286.76	2170.99	5232.64	1784.52	Filtered	3034.14	2946.57	3105.62	6415.55	4882.81	1641.75	Filtered	Filtered	4903.23	4275.72	3763.55
HSPA1A	17084.9	14882.6	9293.4	13794.4	9249.55	18503.4	15051.2	13979.7	12663.9	9876.95	22000.9	10285	10599.5	16101	8739.62	18627.8	32707.5	15851.7	48589.5	23275.5	44589.1	19974.4	45282.2	30115.7	18931.9	28868.9	23357.5	19404.7	21171.7	21467.3
HSPA1L	8207.52	12587.1	1384.78	4214.84	1365.98	Filtered	17319.2	43188.5	21380.6	3122.96	33918.3	Filtered	4203.56	43352.4	42356.7	7251.72	5733.89	866.552	39526.1	5225.28	19285.9	21503.9	Filtered	Filtered	Filtered	Filtered	Filtered	1685.76	Filtered	18251.7
HSPA4	1424.13	1442.25	1507.01	1172.74	1252.96	3232.33	1868.63	1442.27	1652.64	1257.6	2869.99	1303.08	1045.28	809.528	Filtered	1581.4	2885.1	2033.63	2446.89	2685.55	2538.52	2219.86	3085.71	1119.49	1586.75	Filtered	Filtered	2738.6	Filtered	969.032
HSPA5	2394.09	2808.91	2713.19	2990.34	2411.16	3479.32	2447.46	2724.89	3783.43	2766.88	6195.73	3503.23	2149.34	3026.06	1309.16	2740.58	8338.62	4606.48	12395.6	5977.23	7736.49	4941.56	10706.8	3313	3767.68	10573.5	Filtered	7102.48	7090.94	3927.67
HSPA8	7184.22	9429.17	6867.26	8039.15	6503.73	8497.94	8302.08	8813.69	7262.96	6277.77	12725.2	7990.13	7881.27	6763.23	5729.27	7837.58	10930.4	8135.16	14527.5	10012.9	20025.7	7354.66	18412.1	7510.95	12562.7	2242.15	13600.7	9243.13	8322.32	7562.93
HSPA9	1066.46	3614.62	1006.1	1798.04	3536.06	3711.71	2961.94	1667.85	1530.39	2872.96	2245.77	2997.44	3332.16	645.043	Filtered	945.833	Filtered	Filtered	Filtered	238.033	14277	1309.42	Filtered	Filtered	Filtered	Filtered	Filtered	997.362	Filtered	Filtered
HSPB1	55113.3	68304.3	62522	113596	46867.2	51949.1	65933.4	59224.7	80417.7	44462	120600	84546.2	63935.6	75141.8	49829.7	27250.8	2236.53	18615.7	5720.67	13034.7	3087.32	20324.1	5120.22	10020	3454.5	3368.95	17455.8	7672.71	35733.6	2607.25
HSPD1	2224.47	2081.51	1282.7	1516.98	780.996	2937.97	2341.72	1728.42	1877.1	1756.44	2834.94	1032.97	1054.03	1490.69	525.171	860.077	2083.26	1047.88	Filtered	Filtered	Filtered	583.38	Filtered	Filtered	359.634	Filtered	Filtered	Filtered	Filtered	Filtered
HSPE1	1389.41	733.244	1069.56	790.255	521.588	1184.88	1297.92	297.945	2403.71	980.143	2017.99	740.895	1890.96	1085.07	Filtered	1828.6	Filtered	154.825	Filtered	285.922	Filtered	710.219	Filtered	Filtered	Filtered	Filtered	Filtered	229.461	Filtered	Filtered
HTRA1	564.399	806.893	817.254	735.938	506.555	1840.58	558.443	888.78	892.567	741.546	1939.02	Filtered	554.219	1143.31	3773.83	1373.49	Filtered	2808.22	10192.6	Filtered	3549.11	3109.46	4447.83	2800.85	Filtered	13318.5	7633.07	2062.94	6101.69	7259.27
IDH1	2119.76	1492.36	1240.76	1222.36	2304.29	865.168	1565.53	1101.79	1096.2	1351.06	2472.11	719.761	1125.42	888.051	2603.8	2037.49	1887.12	2362.19	2011.19	2850.96	4432.8	3508.77	1496.75	3349.74	3608.59	Filtered	Filtered	4993.35	1764.9	4455.88
IDH2	3236.58	2436.72	4874.99	3991.77	3664.79	9542.47	4243.57	6682.43	5209.38	3785.78	11671.1	6408.53	3865.26	3043.32	3855.88	1163.33	3291.07	3330.23	999.977	2857.19	1468	1964.83	786.554	588.281	1177.43	Filtered	Filtered	2127.38	Filtered	2503.16
IGFL1	31.0845	483.052	1063.62	1087.58	467.831	1949.58	372.94	601.147	555.907	Filtered	1783.91	Filtered	54.5433	Filtered	Filtered	186.984	721.867	2894.26	14986.1	978.023	2244.5	799.357	5889.41	Filtered	Filtered	Filtered	Filtered	Filtered	Filtered	Filtered
IGHA1	926805	763527	1.1105e+06	612228	1.26777e+06	994671	677041	997121	1.57057e+06	3.74127e+06	1.7268e+06	2.39364e+06	769540	2528118	5.40858e+06	4.40657e+06	12347754	10730370	8960105	10054082	5786934	3542296	15415071	15461426	21124574	8228303	11032918	8696999	24653234	21104742
IGHA2	1.1216e+06	615125	828517	521982	598221	579629	341790	1128832	895431	2.32746e+06	1.79356e+06	1.74181e+06	546740	1.53909e+06	3.82091e+06	3981391	17171978	10764101	16616419	7.31812e+06	7574824	3.50252e+06	47180500	31336218	23052416	22534832	19477414	9487548	15837547	14655353
IGHG1	284274	358438	213839	130474	649412	184417	208903	405593	143749	514949	337605	215879	202722	160450	758188	888381	1.73346e+06	912356	1.22121e+06	2.24338e+06	1.1157e+06	860388	3.84334e+06	1.02625e+06	2.98995e+06	1.43782e+06	1.21834e+06	761491	1.034e+06	2.24566e+06
IGHG2	77886.8	35611.2	34893.4	59601.4	56598.1	124939	50934.1	43553.8	26323.7	115898	44046.4	19566.5	28572.5	15435.3	115913	219767	438610	228428	384402	352237	764236	264443	590992	196872	894781	204934	196976	227847	89998.8	349072
IGHG3	104485	77175.9	64917.4	129247	143344	224009	76696.7	94595.4	81903.2	229073	171471	48464	52518	72261.7	417242	399466	1.10407e+06	477458	2.45462e+06	1.02028e+06	1.6561e+06	631764	1.93789e+06	1516624	1.72154e+06	1.55586e+06	807427	474363	570073	1.385e+06
IGHG4	4240.73	2493.95	3687.08	3802.99	2852.73	Filtered	1178.75	3305.62	2443.99	12702.8	932.566	Filtered	3534.18	106.561	1494.5	17168.2	62950.9	44016.7	102235	13033.3	5586.4	13467.2	155468	Filtered	190647	108285	6133.76	90184.2	682.841	20042.7
IGHM	5425.11	9899.6	25154.4	20977.7	23843.1	4504.71	8245.02	25592	17968	29345.3	26604.7	122419	19107.1	14447.9	75568.1	27000.3	116414	162325	392797	160526	50806	53072	469259	355129	193071	283873	2.57175e+06	147251	131892	287539
IGHV1-18	748.215	1229.9	1666.92	592.371	1982.83	691.11	294.294	1419.52	1868.29	4566.52	3167.61	1614.13	1133.02	3972.71	13703.2	8200.96	18276.4	12904.3	19717.2	16005.1	20478.9	5927.98	51535.1	30761.1	39661.4	66329.1	23414.6	10862.2	44165	30183.2
IGHV1-2	3336	2863.24	4476.43	761.147	2788.24	4254.75	928.595	1486.95	4115.97	7292.39	10012.4	6024.92	3047.05	6106.51	17317.4	12230.8	53687.1	43878.5	176628	33798.6	43596.6	11165.2	82633.9	288207	72755.3	178121	122597	39281.5	72711	90667.4
IGHV1-45	897.335	Filtered	Filtered	Filtered	133.282	Filtered	Filtered	102.213	Filtered	448.841	607.979	Filtered	Filtered	1482	8084.22	16458.9	Filtered	16544.5	14561.7	13339.6	38337.1	1911.59	25890.5	52496.6	28943.5	68803.3	21483.7	24852.7	48345.6	43463.4
IGHV1-46	6810.76	4461.1	1365.62	1671.8	3365.87	3468.64	1297.09	2559.38	4134.9	4971.35	10760	5316.86	2080.31	8273.08	22630.6	25469.4	50267.5	26870.9	64727	36585.8	52663	16079.5	78828.4	175023	48749.5	306993	85263.7	63031.5	90011.8	87387.2
IGHV1OR15-1	386.793	5960.29	3572.99	2562.13	9530.37	1757.4	162.715	2522.31	2611.49	26179.1	11264.6	11428.5	748.534	4975.03	30512.9	2305.06	70060.3	28496.6	58678.4	51919.2	20588	6991.65	27313	52670.7	146837	93136.8	131999	19203.8	37626.4	98031.2
IGHV2-26	525.007	2344.64	1104.83	1522.12	5660.82	Filtered	Filtered	1828.14	651.577	1399.06	1115.64	4213.7	1528.82	15242.2	25256.9	1765.14	37724.2	9536.86	27536.1	39483	Filtered	1717.2	48409.9	23154.5	14579.2	Filtered	Filtered	12558	153694	87832.3
IGHV2-70D	3501.94	50036.1	7969.56	2905.87	9573.74	4295.7	1834.38	7680.26	Filtered	24122.7	Filtered	19904.7	584.263	Filtered	23751.3	16381.6	18501.1	10005.4	49383.3	10590.7	19454	8923.84	157096	Filtered	130852	Filtered	77449.3	25619.6	21478.1	77790.2
IGHV3-13	150.238	Filtered	228.93	72.6611	96.6145	Filtered	Filtered	124.319	75.6978	674.798	Filtered	Filtered	Filtered	118.454	850.735	1779.33	5065.92	11185.2	7787.27	4881.07	5349.49	950.036	16887.8	18630.5	25449.1	11196.4	9424.9	3231.89	7095.96	13395.6
IGHV3-15	1202.07	2477.97	2407.91	437.396	3669.01	1995.89	852.558	3647.4	2256.37	3693.7	5932.6	3566.53	1167.72	1418.63	11219.4	4400.48	51828.2	27061.3	23801.2	33447.9	30956	14386.2	88441.6	52805.2	44307.7	77551.4	Filtered	42812.6	38267.9	39284.5
IGHV3-20	Filtered	Filtered	Filtered	Filtered	Filtered	Filtered	Filtered	52.3742	Filtered	Filtered	Filtered	Filtered	41.801	29.1742	218.626	103.487	659.928	328.022	Filtered	262.906	Filtered	Filtered	Filtered	Filtered	799.089	Filtered	Filtered	Filtered	Filtered	3679.36
IGHV3-35	1198.06	794.803	1143.1	Filtered	1131.53	Filtered	372.248	1901.03	3025.83	1814.21	282.708	1044.08	1252.84	3411.47	3433.52	7023.76	32080.3	30426.8	43445.9	16636.7	8584.05	4195.98	50916.6	72680.8	61088.7	54601	49159.3	34352.3	48268.9	43563.3
IGHV3-38	1456.94	933.007	1265.88	892.037	1224.98	840.648	372.154	786.288	1004.45	2840.29	3437.5	1472.72	2040.38	956.123	15419.7	5172.58	18330.5	17507.1	41557.5	11487.2	14122.9	4911.49	26170.4	58559.4	54873.2	59753.9	21895.3	26480.8	41617	71023.4
IGHV3-38-3	1673.6	Filtered	1275.81	Filtered	394.474	Filtered	Filtered	Filtered	Filtered	887.53	Filtered	588.337	1283.72	Filtered	Filtered	778.082	1893.15	4929.39	Filtered	1358.8	Filtered	6391.93	24770.7	Filtered	1127.78	Filtered	Filtered	4601.95	37378.7	17278.2
IGHV3-43	176.003	180.473	706.391	Filtered	Filtered	Filtered	Filtered	Filtered	Filtered	586.097	216.31	Filtered	Filtered	1198.79	Filtered	1378.4	9175.45	8288.6	5496.55	2556	6175.55	2524.03	4676.61	Filtered	10422.1	16333.1	Filtered	1004.26	16043	9293.82
IGHV3-49	685.775	673.066	3048.59	529.776	2138.54	805.05	Filtered	1356.21	1523.77	2749.45	2346.67	3075.91	98.8844	2630.2	6266.28	3759.91	34218.8	11483.7	18630.4	25601.1	8264.04	2681.94	67979.7	18650.5	33440.9	10681.7	55747.1	15738.4	34960.2	30378.1
IGHV3-64	3358.79	7482.16	6662.74	Filtered	3941.04	2138.29	Filtered	4756.68	372.907	1226.24	Filtered	10578.9	262.883	1236.06	Filtered	18532.6	10853.8	6480.16	114851	5235.69	12989.1	Filtered	53214.4	27155.8	22601.4	1.91941e+06	89101.2	24441	50553.7	5823.16
IGHV3-64D	549.655	905.984	1209.77	214.516	1411.33	Filtered	Filtered	1456.18	537.095	3723.95	Filtered	1762.06	1265.5	4361.32	2411.93	2871.32	20257.8	10138.6	28929.1	14308.3	3916.86	6217.3	26874.2	14388.4	32539.5	14892.7	6308.23	26172.8	63616.5	23274.8
IGHV3-7	10576.3	12370.1	17034.3	7579.66	23351.9	14644.6	7057.85	10243.5	11410.3	25415	25942	27953.9	16302.5	32500.9	129319	51742.7	331501	173406	354536	187267	201384	86347.4	379118	191720	266250	334932	403158	225330	477141	480912
IGHV3-72	20738.4	20810.9	21088.2	20303.6	22508.3	37810.5	16491.2	31032.2	28315.5	44626.8	61506.6	40582.1	23577.7	55992	157588	57138.8	398263	208737	463252	159159	278130	135618	717304	523358	566485	987618	1184487	318955	505393	247363
IGHV3-74	6419.37	13991.8	21935.1	18275.6	18098.8	15383.7	6645.12	19194.1	15041	41606.1	22371.4	44524	13983.4	34742.3	146501	38690.8	370600	142108	763436	228171	166976	108836	973776	471817	380482	514240	777296	236491	595574	490953
IGHV3-9	2652.49	3260.01	5790.67	3855.68	2062.43	2456.1	1139.96	2591.7	2529.7	3359.1	3558.48	3589.12	722.851	7143.36	14576.7	15942.5	73415.5	37596.8	39691.4	41952.9	45755.1	15498.3	115387	165855	37148	94384	165769	14264.4	61416	91294.1
IGHV3OR16-12	2561.96	4225.68	3643.48	1505.92	4212.14	928.883	1115.81	2198.92	5322.13	10791.4	5860.06	4285.53	3843.94	8164.83	14545.8	15841.6	66056.5	64660.3	112058	45939.8	40215	16633.5	74811.3	172831	124337	165351	155586	94286	135948	98645.6
IGHV3OR16-9	45025.3	72253.3	94153.2	36758.9	106560	54750.5	26198	48113.4	95395.8	171476	121617	101751	94773.7	137887	284728	218316	1.30337e+06	924184	938063	749103	278888	218234	949602	1.29615e+06	1.53696e+06	953086	3290798	1.29674e+06	3.10658e+06	1.10659e+06
IGHV4-28	648.846	1220.56	1281.89	465.577	905.427	402.689	517.589	3510.58	1049.09	3843.52	3341.63	1698.86	1311.29	1754.82	8133.42	5582.59	16668	9234.85	17716.5	4612.81	8187.6	2558.83	34269.2	18509.7	29102.6	30953.5	23888.6	12477.6	29765.6	31918.7
IGHV4-34	2414.21	5157.47	4723.87	2927.96	5846.32	3678.95	1865.3	11994.8	4853.5	8821.38	6739.92	11917.5	7712.43	10747	22786.3	15734	108413	36898.7	212135	41892.2	46113.3	19265.3	261510	124001	107592	94640.8	265143	57691.5	155244	153454
IGHV4OR15-8	2313.49	1249.67	405.326	1496.32	3128.41	Filtered	561.027	2032.42	2320.2	4197.3	Filtered	4262.97	1308.88	2996.43	4397.09	5291.65	24043.2	14134.5	96224.4	39421.1	33346.9	12650.5	23442.3	54796.5	102498	60738	18747.2	50324.2	51767.3	23991.4
IGHV5-10-1	927.208	3977.52	731.905	3292.29	4930.34	Filtered	1677.21	6353.85	4537.51	25867.3	3992	13155.6	1237.47	2660.61	2658.91	1645.77	85703.4	9983.65	180552	75934.8	11649.6	16891.2	395353	127645	275150	18807	182481	66915.9	47040.1	24993.3
IGHV5-51	4551.37	6789.82	9266.65	4626.75	9139.9	9130.39	4219.66	12545.7	13958.7	46208.1	25608.4	30572	9703.75	13175.8	73741.5	34193.5	297141	140612	463179	276778	222465	60396.8	1.12679e+06	647921	407736	493693	541151	211916	487174	789620
IGHV6-1	7882.14	20739.2	12314.7	5878.07	6810.54	14086.8	1345.82	11586.9	45176.6	73496.1	30009.7	7420.83	8025.96	43490.6	77317.1	25074.2	265440	88404.5	128706	17400.8	134429	15132.4	279444	612551	430317	235521	243025	77401.1	478538	236237
IGKC	329289	197981	281925	252565	392789	353319	204975	362504	362749	692777	449592	517687	203886	770974	1.597e+06	1.31309e+06	2.50241e+06	3.36473e+06	3.75616e+06	2687145	2.77545e+06	863598	8877698	6.26931e+06	5.43367e+06	4212049	6.22288e+06	1.81399e+06	5197119	4.82648e+06
IGKV1-12	1643.33	1562.85	992.703	332.659	1410.58	432.697	100.865	435.723	1307.5	2679.35	3331.08	2291.83	1963.1	2365.88	8864.69	4992.51	25662.7	9094.78	20083.2	14048.6	13595.7	7266.2	26540	17605.2	19331.6	36353	12045.4	13383.9	33649	29826.6
IGKV1-16	447.3	772.329	1274.51	1202.69	1936.42	Filtered	1147.57	1085.75	1615.64	431.812	2479.69	5496.05	2871.1	3704.76	5543.65	4102.99	24869	10970.3	82640.8	15103.6	10046.8	10965.5	57952.4	33766.7	26327.6	18036.6	76213	20812.2	39824.7	25397.8
IGKV1-17	757.946	1216.19	1774.23	1431.69	2248.14	3834.51	599.98	1735.07	680.698	2003.96	11687.8	3011.32	1615.88	1758.46	5797.79	2047.21	11434.4	13942.8	23841.2	10931.7	10099.8	4840.97	11904.2	4033.55	11563.9	Filtered	Filtered	8178.37	18427.4	23969.4
IGKV1-27	4782.11	7446.88	1850.24	2421.01	2950.78	Filtered	6354.64	1458.65	978.421	4611.17	2537.46	8244.76	3906.53	3747.03	32635.5	6235.04	23611.9	11415.3	22865.4	20601.6	14268.6	6274.14	36862.9	21518.1	45334.6	43164.5	13589.8	22130.8	33226.8	36949.8
IGKV1-5	5928.08	8903.11	5076.31	5383.73	9496.31	6765.81	5965.94	16765.5	4700.77	14501.8	17328.9	15506.4	3784.96	17532	32179.1	12013.8	70112.7	30266	61562.9	67859.9	56864.9	27326.7	124893	78316	66678.2	55888.5	505332	59092.4	71889.9	77828
IGKV1D-33	823.898	1395.67	2021.06	494.545	1778.3	1342.93	335.81	1222.65	838.445	5943.18	2940.3	9017.2	2338.62	2771.63	8703.23	3242.26	19676.6	14088.1	7438.81	15344.7	5989.97	2656.84	12402.7	5438.35	16471.2	9552.53	6259.52	2855.22	17379.6	17352.7
IGKV2-28	2101.57	Filtered	604.156	Filtered	355.064	Filtered	Filtered	Filtered	823.003	Filtered	Filtered	Filtered	Filtered	2085.95	Filtered	11531.3	5171.64	10381.4	3578.25	4267.11	28523	4965.13	26998.9	91576.4	45877	58232	Filtered	18450.5	10234.8	8441.75
IGKV2-30	2898.61	4257.96	6591.07	3438.68	6115.02	5527.73	1490.86	4823	2718.74	9564.92	9041.52	14242.6	5648.28	5696.1	15632.7	11257.4	48397.2	39550.4	93441.5	41389.3	28540.7	11797.6	101604	59670.5	53707.7	158699	126096	40153.8	67031.8	57614.9
IGKV2D-24	2810.94	2222.58	2654.93	2125.71	3952.1	5469.48	1649.81	6516.8	3371.96	5073.84	9953.81	15387.4	2566.48	6069.88	16548.1	9046.64	26814.2	22756.9	66800.8	30703.8	28172.6	11659.1	75212.9	41734	22913	86193.9	172171	29894.8	66460.2	35870.8
IGKV2D-29	30989.2	47716.8	101670	32841.7	118505	92032.3	19238	97024.7	47070.1	200724	160484	217362	79154.9	101405	488018	145561	845422	665812	1.34252e+06	1.0056e+06	885958	236487	2.50543e+06	1.52218e+06	1.09468e+06	1250519	2401893	852527	1.32207e+06	1.22629e+06
IGKV3-15	4995.12	8798.09	11274.6	5023.97	19930	7803.27	6910.07	21724.6	10188.9	26829.2	29344	14520.5	7182.23	18431.5	59596.9	29358.4	142873	77965.7	114144	166618	123060	52834.2	373610	234480	195155	388140	287899	90744	134032	232058
IGKV3-20	10866	31371.1	33997.4	14096.1	36599	22227.4	13561.3	53706.3	29729.9	65368.3	60922.7	49497	30637.1	37255	176976	50202.6	450404	184199	732777	324911	301849	132189	1.36152e+06	633185	344175	649089	766700	212706	452017	674698
IGKV3D-11	1409.3	4386.17	3995.71	3366.54	7353.75	4685.86	2466.25	4830.12	3683.3	10086.2	9929.37	7608.95	3891.57	6150.18	23922.8	4072.09	26103.8	15161.7	30734.6	33103.2	20185.5	6959.17	64964.2	31416.3	23307.8	66330.1	95284.2	23531.1	32830.9	33875.1
IGKV3D-15	1570.02	1141.45	1360.61	Filtered	2088.25	1586.64	331.569	2259.74	2192.14	4169.39	2713.69	3144.95	958.454	2009.34	9025.29	2199.93	24378.9	7383.73	16714.8	13797.2	7335.89	8495.86	43522.2	23754.8	24433.8	16453.2	Filtered	10845.7	14408.5	26916.5
IGKV4-1	2478.9	6736.13	6626.59	2339.78	6873.53	6471.47	4040.17	4829.42	4359.83	12422.4	16715	14409	7984.14	6948.57	22872.8	12349.9	85310	35040	81998	55160.9	66504.1	26289	128021	69205.9	82675.8	108097	130698	72271.3	97288.5	130474
IGKV6-21	126.577	635.421	Filtered	Filtered	112.207	Filtered	Filtered	670.201	Filtered	Filtered	Filtered	Filtered	Filtered	122.72	127.827	966.739	5317.13	770.015	12796	766.356	1089.84	1148.63	9135.33	19095	Filtered	Filtered	Filtered	1097.08	758.525	2226.31
IGKV6D-21	Filtered	116.764	363.567	Filtered	633.448	Filtered	Filtered	Filtered	Filtered	1011.46	Filtered	Filtered	469.104	184.426	Filtered	Filtered	Filtered	3025.31	Filtered	3153.88	Filtered	79.9099	Filtered	Filtered	4477.02	539.294	Filtered	4799.43	2581.72	2545.81
IGLC3	288356	239126	381114	105130	299268	267647	171498	232075	294920	744208	750994	449160	176364	393738	1.3027e+06	1.19113e+06	2.99468e+06	2.45156e+06	4141120	2.31281e+06	2269369	991147	6806634	6721191	4.14208e+06	5828910	3720468	1.76459e+06	3562258	4.6378e+06
IGLDCP	4515.1	5758	5868.81	4960.27	8191.62	5795.9	4071.24	4795.93	6208.63	9866.04	12346.4	13702.3	6321.17	15253.5	27028	24936.9	109834	60157.7	154177	70733.6	65944.7	35725.3	185983	166663	114434	217336	233294	90771.5	194910	168143
IGLL1	8147.17	4709.01	14679.2	949.666	7800.24	5502.35	2897.8	3077.38	5539.42	12410.3	7159.64	6086.13	5674.67	7044.99	21681.7	20721.3	31449.7	73363.5	17699.3	33787.2	11586.8	12517.3	30630.8	39273.1	77156.6	16858.8	49859.6	13150.2	64301	62423.8
IGLL5	22654.4	44763.5	31162.2	22298.4	36318.5	28655.7	16848.7	24322.7	38199.3	59959.9	136297	113365	21932.4	29105.6	119040	113324	687710	278126	949330	419942	348815	134831	882565	728069	532435	1.05328e+06	860711	242257	525515	638630
IGLV1-47	2788.82	3304.01	4643.5	1031.16	2719.2	1438.59	643.025	6200.54	2980.47	9035.09	11229.9	8455.15	3319.4	1694.45	12700.9	6850.48	22274.6	21672.9	54220.3	23229.8	10116.7	4861.84	35577.7	32328.1	30611.3	78799.7	37470.7	14040.4	31710.7	67377.4
IGLV1-51	660.266	922.349	1357.72	Filtered	1889.23	735.843	161259	407.634	954.769	2776.74	1451.76	2535.01	814.567	54.2637	11687.4	1571.53	16578.2	9007.4	19384.1	19996.8	8221.11	3126.75	21277.2	5661.55	14378.7	15619.8	26284.5	10573.2	8062.75	26507.8
IGLV2-18	269.39	2336.45	4410.75	Filtered	1901.92	Filtered	1724.49	632.005	890.627	2397.18	Filtered	6798.88	1994.9	5186.9	19064.6	1474.14	23399.9	20588.8	Filtered	9852.77	16196.8	7344.63	24363.9	Filtered	16721.6	Filtered	92921.7	8979.38	17821	31688.9
IGLV2-8	2634.03	4267.7	6208.71	2279.64	4693.33	3101.51	1061.15	3202.32	4246.29	11239.1	19461	11480.3	5951.5	1838.21	10261.8	7262.27	48863.6	36353	83898	52832.6	26082.5	6301.19	91594.3	81636	45406.3	126333	64524.2	30218.6	55876.8	80609.8
IGLV3-10	1927.01	2380.37	3128.73	385.651	1653.68	990.456	414.819	1365.27	867.086	6245.97	3619.56	1662.71	841.369	919.586	12598.2	8266.82	23466	21780	17669	15493.3	16062.9	4202.13	51829.5	34856.6	40260.7	47841	8453.51	8459.91	22371	73958.2
IGLV3-21	1159.23	1264.98	3199.37	Filtered	1215.97	Filtered	Filtered	397.93	2358.82	2236.18	3254.83	2211.74	330.843	Filtered	3141.84	2804.55	6320.06	5082.89	2691.69	7443.97	Filtered	2303.85	3284.42	Filtered	2570.05	Filtered	Filtered	1886.52	577.718	9694.15
IGLV3-27	1748.73	3254.7	3764.05	Filtered	3850.03	2493.71	1070.34	3735.44	4503.27	13958.6	6954.96	2080.17	1042.4	5796.31	28149	9982.16	64106.9	29420.4	Filtered	34712.8	59962.9	13286.1	141925	68556.4	85936.3	34217.3	34808.3	10985.9	84616.2	107807
IGLV3-9	3767.04	3136.68	4095.08	2625.23	4363.32	4449.99	2149.27	2588.18	3841.36	10406.9	21197.8	3924.32	1352.6	1384.58	36428.4	14588.2	38674.5	24219.2	87371.6	20808	19459.8	15293.9	19821.5	94146.2	40479.3	104610	36959.3	11735.4	77465.4	95943.4
IGLV4-60	152.502	269.094	196.464	92.4535	154.8	166.626	Filtered	Filtered	148.214	475.518	27.1805	327.227	41.5246	Filtered	626.396	310.166	4443.91	845.528	2587.91	Filtered	1352.1	25.9804	582.992	1120.8	3206.4	1887.72	3651.67	907.198	Filtered	8844.95
IGLV4-69	164.136	355.345	985.238	51.5892	665.21	496.556	332.989	610.284	456.503	1964.43	1737.17	499.997	705.415	835.042	3014.6	937.705	10127.6	3350.97	6626.84	7266.61	3852.68	1612.53	19392.7	7042.57	9464.74	12373.6	5379.82	8528.88	6628.85	33342.9
IGLV5-39	372.741	301.419	727.847	Filtered	584.109	Filtered	295.241	Filtered	11.1795	992.901	Filtered	2188.63	404.215	378.551	1397.57	496.784	8369.17	1045.77	Filtered	4951.66	1635.44	1001.54	3679.17	Filtered	3059.04	Filtered	Filtered	2235.43	2215.85	12787.1
IGLV5-45	37.8636	1443.97	362.944	Filtered	1719.1	Filtered	Filtered	1587.95	101.285	760.503	811.897	630.955	153.444	Filtered	5388.24	665.913	9485.37	650.108	Filtered	3894.92	88.5096	2639.91	3972.15	Filtered	282.248	Filtered	Filtered	411.606	Filtered	10363.7
IGLV7-46	751.286	4777.61	4180.32	1979.82	3755.57	Filtered	1384.76	3674.59	1189.37	11424.1	6689.59	10607.4	297.627	4440.7	9684.69	1865.22	9776.46	28806.1	150408	27061.7	20195.6	9476.3	164066	Filtered	85224	127471	280750	31437.5	52105.8	60232.3
IL18	1186.18	1291.11	1051.7	1369.03	640.888	728.669	1627.01	915.39	764.181	861.023	914.368	1119.34	728.635	1465.82	341.464	822.186	2576.79	315.306	2678.86	2165.15	482.424	1000.76	Filtered	Filtered	452.05	Filtered	Filtered	832.093	Filtered	Filtered
IL1RN	15544.2	11975.5	12867.7	18802.8	6929.27	8464.72	12105.4	6233.43	25941.3	5948.26	15415.9	15887	14290.9	22204.7	8774.93	16859.5	28615	25045.4	73183.1	27365.5	16263.5	41377.4	21396	59704.1	17119.8	16869.5	31641.6	36399	28243.3	24191.8
IL36A	5081.59	6737.47	8059.2	6748.81	8424.31	4967.78	13706.3	7594.81	12077.9	5729.32	12286.6	6509.99	11603.1	13185.4	5494.19	4357.62	7175.91	7991.92	6342.52	7699.85	1851.82	10333.4	7899.48	8004.45	3137.76	5220.78	3709.91	15386.5	8539.57	3475.05
IL36RN	1284.37	Filtered	1847.92	5803.42	2100.57	Filtered	Filtered	3900.63	Filtered	4043.68	10611.1	2151.87	2955.56	Filtered	Filtered	Filtered	Filtered	Filtered	Filtered	3497.56	Filtered	138088	Filtered	Filtered	Filtered	Filtered	Filtered	1368.55	Filtered	Filtered
ILF2	3080.92	4282.49	2735.28	3573.11	4078.83	5486.14	4769.51	738.327	4665.11	4328.37	1681.7	2163.58	3308.99	4274.72	Filtered	2880.63	3840.55	1490.6	465.218	3178.74	3986.09	2617.36	2688.68	Filtered	5301.37	Filtered	Filtered	5363.15	778.646	1011.19
IMPA1	813.128	389.711	152.809	Filtered	265.376	Filtered	179.864	Filtered	Filtered	Filtered	Filtered	173.249	350.178	Filtered	Filtered	1464.45	7819.4	2272.92	Filtered	1961.68	Filtered	Filtered	Filtered	Filtered	4930.13	Filtered	Filtered	3020.61	Filtered	Filtered
IMPA2	1871.39	854.518	303.445	2261.92	371.377	Filtered	2943.81	2484.36	2183.97	1249.04	3207.4	828.741	449.206	2099.26	Filtered	941.977	2629.69	1391.95	3070.19	501.489	Filtered	1034.9	Filtered	Filtered	Filtered	Filtered	Filtered	1904.06	Filtered	4672.74
IQGAP1	6914.95	11787.4	10989	11241.7	9430.32	11990.3	10468.6	9406.79	13526.7	9698.41	14878.4	12124.3	10049.8	10563.9	7690.44	6302.06	4156.49	4961.42	5450.4	9176.61	10018.3	6069.37	4538.13	4064.38	8030.08	10385.6	3382.33	9184.88	4140.13	4525.87
ITGAM	2845.69	3324.97	2268.11	693.859	2987.76	8886.09	1165.88	2132.84	1009.18	4947.22	3244.05	2273.74	1954.6	871.95	3910.43	6725.33	14583.4	6166.2	7241.95	8679.97	22317.2	2732.62	10112.6	7322.12	17332.9	5552.62	6760.84	8519.64	4419.23	7428.63
ITGB2	4874.53	5343.06	3157.4	1495.77	4354.84	12491.1	1561.01	3105.06	1666.37	8219.45	5230.23	2929.59	2349.62	2305.68	12009.6	11219.2	46078	12017.6	23861.1	19675.9	77696.1	6774.81	41132.7	17334.7	44757.2	33189.2	33035.5	22770	14811.3	18453.8
ITIH2	462.678	517.451	1071.77	Filtered	1034.53	126.87	483.97	407.814	330.594	2424.45	525.556	210.48	193.887	199.534	2266.2	914.725	3198.93	3731.86	8820.77	3848.68	2121.83	2045.72	3880.82	Filtered	7631.42	3470.12	Filtered	3614.62	3070.62	8531.46
ITIH4	Filtered	Filtered	Filtered	Filtered	Filtered	Filtered	Filtered	Filtered	Filtered	Filtered	Filtered	Filtered	Filtered	Filtered	761.826	1018.7	4046.34	1225.42	3717.18	2281.31	1622.35	Filtered	Filtered	Filtered	7670.7	Filtered	Filtered	1636.81	Filtered	10544.9
ITLN1	864.93	44.5391	Filtered	547.58	664.46	381.157	1301.96	791.359	235.687	Filtered	1247.17	557.106	Filtered	145.644	Filtered	5126.09	223.08	Filtered	17167.3	5350.63	Filtered	1491.45	Filtered	Filtered	Filtered	42489.3	Filtered	52106.2	5814.01	Filtered
IVL	25360.1	45661.1	33321	28999.2	34759.5	74437.2	41809.3	23547.2	52645.2	55191.3	52473.2	46380	30652.7	47994.8	11874.6	13042.8	16215.1	15740.1	25728	10914.6	23348	13296.6	5039.61	12561.5	5389.32	Filtered	1.8304e+06	30874.1	20749.9	1841.05
JAKMIP2	107837	158855	130257	344185	117586	340891	188695	268864	180258	153826	429214	276514	88993.5	274448	142211	95731.4	Filtered	36595	Filtered	32116.7	2354.9	126545	20573.2	Filtered	Filtered	Filtered	Filtered	Filtered	266320	Filtered
JCHAIN	215101	259812	316266	176723	274766	300396	167913	410904	383800	861576	772696	589538	202452	528808	1.81926e+06	779111	2.85878e+06	1.70747e+06	3.24366e+06	1.41569e+06	1.80716e+06	956597	8.13092e+06	5664978	3594708	4246386	5.09553e+06	1.16208e+06	4092171	4665435
JUP	78215.2	65073.6	87620.7	128144	57869.2	75248.8	133002	68830.7	151709	54990.6	164292	109427	29881.9	146811	51478	44662.2	5985.82	27344.1	2628.17	12322.8	2566.43	44763.3	3581.27	13590.8	6159.5	Filtered	46384.1	2368.83	57672.1	2.88562
KIF5B	1660.98	1910.01	1849.96	1605.1	1062.78	3643.9	1556.92	2830.17	1702.3	840.675	3134.72	1603.68	1585.5	987.089	1150.64	1281.74	1645.14	6997.15	Filtered	Filtered	4289.54	3740.61	Filtered	Filtered	4245.52	Filtered	Filtered	1839.1	3820.06	3230.28
KLK1	32275.8	88096.5	143745	42191.1	130082	28597	28101.1	147012	127051	136502	165001	402778	32019.2	218651	345766	164210	1.40555e+06	1.07919e+06	1.03541e+06	1109878	281382	232010	3324694	1711288	896626	1.51645e+06	6.20908e+06	357902	3144243	1.32825e+06
KLK10	5781.49	4669.37	7389.63	6069.42	6657.87	4353.65	5020.02	3908.39	7908.12	4029.78	4497.75	6205.4	545.21	7001.5	Filtered	6483.6	17186.7	16146.2	10393.2	15054.8	1541.78	7627.83	18946	4376.73	2299.05	Filtered	23008.9	20479.8	11616	648.538
KLK11	6229.59	7843.57	7570.39	8573.81	6686.3	16050.5	8246.91	8108.74	12105.1	9754.18	24795.2	17799.4	7944.89	16399.2	29041	8864.64	51080.1	31959.4	58861.5	35220.2	35714.1	27892.9	35477	71076.4	23593.2	34614.8	43136.9	31241.1	125408	56613.9
KLK12	Filtered	268.802	854.791	Filtered	766.908	Filtered	Filtered	1517.8	Filtered	Filtered	Filtered	Filtered	Filtered	Filtered	Filtered	270.076	Filtered	2884.85	1183.57	1732.27	Filtered	1760.11	1097.35	Filtered	Filtered	Filtered	Filtered	Filtered	Filtered	Filtered
KLK13	1829.48	2449.68	2313.45	2023.52	2033.03	1444.06	1415.55	2657.81	1244.56	1229.34	2486.83	3770.52	1862.79	1148.57	572.401	1729.07	4518.93	5853.62	7514.45	4392.51	1829.53	1936.25	7498.84	12189.5	3624.88	15312.2	21815.1	4775.04	4392.56	4021.19
KNG1	1164.44	1228.54	1482.04	1782.82	1126.43	6153.29	537.25	981.777	818.293	3316.82	1925.5	2084.04	1464.13	934.412	5183.68	2743.91	15670.2	9293.04	31632.5	10361.7	13987.6	5855.58	8261.64	5687.76	11615.9	Filtered	13981.2	10805.7	6956.75	24908.5
KPRP	7064.38	1703.74	1971.87	6918.81	2630.86	3569.27	5519.08	4335.41	1317.99	5343.43	2410.35	7121.37	2477.36	9007.9	1373.05	1478.9	2139.1	1155.55	703.927	609.927	Filtered	691.325	Filtered	Filtered	12968.9	Filtered	Filtered	633.575	3090.58	Filtered
KRAS	476.368	719.672	921.983	Filtered	395.464	Filtered	55.0729	Filtered	Filtered	431.152	Filtered	820.772	1003.9	156.253	Filtered	421.576	Filtered	347.123	Filtered	Filtered	Filtered	Filtered	Filtered	Filtered	325.819	Filtered	Filtered	Filtered	Filtered	Filtered
KRT1	245933	93893.6	112248	349254	235023	255936	226816	171255	167127	268871	259088	289521	103104	625181	52117.8	109341	47655.2	75710.4	148569	61467.9	24882.8	108499	18853.9	84745.2	85795.4	51068.8	244485	41091.5	415810	32500.6
KRT10	160299	50548.8	57815	150427	99473.9	146259	141242	124791	71021.9	193775	103037	192049	72556.8	295827	25953.5	63806	26958.5	43510.2	68282.4	24691.1	9939.78	55005.7	8146.23	29276.3	46151.4	29989.1	119068	20292.5	221358	14558.8
KRT13	3.61502e+06	3675122	5.07156e+06	7.68925e+06	2.8609e+06	2.7062e+06	4540081	3.56557e+06	8611017	2413332	10538275	5869274	4345112	6517186	1.99935e+06	2.26199e+06	188643	2200314	286444	839575	115809	2.01678e+06	32658.2	2.55251e+06	337397	691978	4.11124e+06	79264.6	3615255	100052
KRT14	950082	986167	596252	1.58544e+06	951849	1.37413e+06	1.14585e+06	1.27073e+06	696202	881708	1.2363e+06	1.37463e+06	639580	1.83928e+06	355232	381652	62056.1	221957	148519	204030	52215.5	343650	31657.1	214678	126522	150552	753075	44674	1.06888e+06	34686.1
KRT15	5816.45	13277.2	13108.3	20512.7	7211.82	20271.3	9576.19	8963.7	14520.5	6767.99	19397.7	14385.3	14427.3	13715.2	3462.77	4007.63	29089	4751.18	431464	6156.81	35439.2	4790.63	69357.4	1.25841e+06	Filtered	547172	Filtered	7559.19	6827.51	Filtered
KRT16	105615	118500	57390.9	165784	122659	140454	148142	114521	58398.7	110704	130198	199468	85553.5	172357	31231.5	29532.2	2849.8	17999.5	9133.75	17187.6	1698.02	24878.2	1216.2	9922.33	8751.5	11859.7	69549.3	2689.4	80227	661.855
KRT17	26875.7	34197.6	12635.2	39439.7	33666.9	35245.6	32231.5	34071.7	14787.8	28184.2	35072.9	54664.9	23940	41049.4	12497.3	8711.39	1040.77	4491.19	2532.78	8292.33	821.056	7768.17	1510.75	23530.6	4867.22	861.91	21385	1174.89	21073.4	2114.87
KRT19	7184.13	4144.02	5225.36	6229.85	3587.75	9827.68	5904.28	6164.99	6058.77	6163.84	11662.5	4810.2	3438.18	6872.54	2892.79	2738.12	Filtered	1621.5	Filtered	3377.34	85.4847	925.317	Filtered	Filtered	1776.47	Filtered	Filtered	664.56	3380.16	Filtered
KRT2	49805.8	11800.1	13348.8	60819	26597.1	28100.6	26119	25286.6	17152.4	65631.3	17743.8	45602.2	26830.8	98346.6	9632.21	16827.2	11466.4	11896	33483.1	8527.38	8779.95	16515.5	4558.78	17198.1	19141.6	6528.52	38374.6	9745.85	67025	6899.59
KRT24	15077	2132.15	1937.71	6916.42	3014.75	8439.78	7000.62	7801.61	3903.5	5767.74	12762.6	1718.31	634.66	4342.71	1298.03	4540.7	Filtered	10789.3	Filtered	3282.25	Filtered	658.136	Filtered	Filtered	Filtered	Filtered	Filtered	Filtered	Filtered	Filtered
KRT3	148496	47718	55798.5	248013	95325	102324	96460.6	124818	282985	139617	238087	296302	42357.8	254256	41982.1	61634.1	110550	35078.8	53027.4	35616.6	57582.2	28589.5	6333.41	59355.4	17570.5	601854	140551	5037.78	179595	11871
KRT31	10118.7	Filtered	1220.5	1552.39	255.901	13259.9	5176.05	2187.71	751.378	7787.86	Filtered	Filtered	2985.32	4653.05	Filtered	108.752	Filtered	Filtered	Filtered	Filtered	Filtered	1026.89	Filtered	55913.6	Filtered	Filtered	Filtered	Filtered	10024.1	Filtered
KRT33A	1.53941e+06	377620	358290	1.13555e+06	363579	824113	1.13607e+06	714085	629351	518881	1.03278e+06	1.054e+06	798740	1.34976e+06	661514	339756	33668.8	295856	33926.3	165919	36057.5	425154	12621.7	1.81102e+06	72875.9	99100.8	420062	15256.8	496498	21934.8
KRT33B	20711.7	1013.75	909.9	2172.99	1443.69	2153.8	3238.22	1785.45	587.152	3002	2324.04	424.594	1154.97	7177.39	1242.26	239.273	Filtered	Filtered	Filtered	Filtered	Filtered	Filtered	Filtered	34222.4	Filtered	Filtered	Filtered	Filtered	Filtered	Filtered
KRT34	12441.8	249.095	111.824	709.631	119.653	162.454	2084.31	1431.74	85.441	590.127	Filtered	945.222	430.842	2783.06	735.868	101.115	Filtered	1.27494	Filtered	Filtered	Filtered	Filtered	Filtered	3668.76	3.13199	Filtered	Filtered	Filtered	Filtered	Filtered
KRT36	5911.94	3833.3	2644.18	15946.7	5495.68	11254.4	20059.9	10436.6	2226.34	10728.7	9550.08	16713.7	11556.5	11981.9	20329.7	938.427	376.811	1407.24	Filtered	452.162	33606.4	766.484	8421.11	16804.9	16763	Filtered	Filtered	11698.8	5910.69	14506.3
KRT4	290388	333999	577629	760743	334430	336307	362240	348686	818817	245268	1.11495e+06	345809	374844	505924	173848	159866	12018.9	189969	17687.8	120216	6833.62	155211	1446.03	169170	27115.2	29387.8	117686	5780.76	187841	6311.71
KRT5	220934	234772	239152	401760	190184	334667	268061	313282	302098	188927	634430	404612	200353	381108	117315	84713.3	9519.1	77443.5	23416.5	59805.9	14408.4	87925.8	3583.51	78196.4	23959.2	41271.6	179354	6884.44	184908	7033.15
KRT6A	790328	1.0343e+06	908356	1.62918e+06	850808	1.2205e+06	1.60966e+06	1.59491e+06	1.37802e+06	726586	1.93969e+06	1.53557e+06	824451	1.45929e+06	482952	329754	37085.2	336447	99711.8	248176	24512.8	467462	14025.9	337429	92070.5	117621	830351	26776.5	723634	24119.3
KRT6B	164046	299485	252634	304568	212479	275660	368337	261981	322722	224187	368322	512070	160322	346627	122125	50916.4	20303.4	84274.1	35276.6	43893.9	13275.6	93081.8	24816.5	68014.6	19346.9	11122.9	238128	4934.72	236832	3173.73
KRT6C	39919.6	40878.3	34430.9	79966.8	30443.2	126018	95507.5	63125	70131.7	51804	88012.8	87899.2	7346.36	66866.3	49482	15594.5	Filtered	8933.72	1195.45	6208.58	775.577	28593.4	1114.28	2786.21	3780.19	1347.71	12890.8	Filtered	15296.5	2585.66
KRT76	364226	313789	182069	464831	392423	605386	333773	333328	135961	441473	571615	379945	250170	638214	72553.3	133559	15991.8	68173.8	32802.4	77161.3	1399.82	78154.9	2348.28	43834.4	63169.6	66719.9	168812	12428.2	379261	21218.6
KRT78	21495.7	20858.7	29796.2	59732.5	15861.1	17791.2	24922.3	23775.6	41273.9	15415.7	53023.6	24925	20997.8	63292.6	12112.9	16399	6954.2	10447.9	5197.41	3652.19	4359.45	7863.86	11362.1	18317.1	4176.35	6103.8	9536.94	5908.35	21154.4	993.08
KRT80	1552.52	835.129	680.276	2921.6	1166.12	1374.41	1964.64	1252.44	1350.38	1401.76	1781.83	3278.12	1667.58	2934.79	1161.77	735.057	Filtered	263.486	Filtered	Filtered	Filtered	600.436	Filtered	Filtered	13970.9	Filtered	Filtered	Filtered	1736.14	Filtered
KRT84	3540.21	1745.83	1380.86	13403.9	2445.71	5496.93	16157.5	7919.59	1336.4	5138.11	4877.01	12498.1	8299.75	5494.99	9767.4	337.463	6074.02	92.7976	3022.9	1146.27	24766.7	272.197	3744.39	Filtered	1390.52	Filtered	Filtered	226.221	28818.9	1710.27
KRT85	18777.6	376.05	438.958	705.7	415.696	Filtered	775.326	698.185	629.606	353.087	Filtered	690.719	1543.88	3773.04	Filtered	423.2	14915.8	Filtered	36781.5	Filtered	Filtered	1625.35	Filtered	71821	Filtered	Filtered	Filtered	21306.8	26222.9	22359.5
KRT86	145699	44365.8	10552.2	25505.4	34144.3	34106.7	4747.97	20829.8	12834	8092.67	53285.1	40323.5	7203.52	21789.9	72174.9	10585.1	541277	35135.9	114341	53963.1	579832	86628.9	Filtered	60937.4	166669	Filtered	2.36612e+06	7392.55	41485.5	35170.9
KRT9	1133.84	475.182	1103.43	640.92	453.089	389.149	1382.01	833.438	1251.34	1520.53	1540.29	1903	1098.59	2208.59	5340.44	3827.04	7772.06	3553.54	38121	5044.95	6296.14	10252.6	5570.77	34300.8	17507.3	16862.9	16819.6	10474.4	24476.9	11263.7
KRTAP11-1	1	Filtered	Filtered	Filtered	Filtered	Filtered	Filtered	Filtered	Filtered	Filtered	Filtered	Filtered	Filtered	Filtered	Filtered	Filtered	Filtered	Filtered	Filtered	Filtered	Filtered	Filtered	Filtered	Filtered	Filtered	Filtered	Filtered	Filtered	Filtered	Filtered
KRTAP13-2	18167.2	989.112	392.793	3335.52	1557.93	1308.84	3814.57	4375.59	Filtered	2711.63	Filtered	694.335	699.79	3431.66	829.83	Filtered	Filtered	Filtered	Filtered	Filtered	Filtered	Filtered	Filtered	Filtered	Filtered	Filtered	Filtered	288.918	Filtered	Filtered
KRTAP2-2	54.3112	3.26143	0.730187	9.05261	0.731171	Filtered	Filtered	0.892614	0.587207	Filtered	Filtered	3.79999	Filtered	6.14132	1.0987	Filtered	Filtered	Filtered	Filtered	Filtered	Filtered	Filtered	0.0876786	112.793	Filtered	Filtered	Filtered	Filtered	Filtered	Filtered
KRTAP3-1	32823.3	60.2069	Filtered	3223.46	2354.01	Filtered	2150.03	949.837	Filtered	4495.47	Filtered	6871.71	3885.91	11711.4	Filtered	242.287	Filtered	711.013	Filtered	Filtered	Filtered	Filtered	Filtered	223016	1427.04	Filtered	Filtered	Filtered	Filtered	Filtered
KRTAP3-2	1.27566	Filtered	Filtered	Filtered	Filtered	Filtered	Filtered	Filtered	Filtered	Filtered	Filtered	Filtered	Filtered	1	Filtered	Filtered	Filtered	Filtered	Filtered	Filtered	Filtered	Filtered	Filtered	Filtered	Filtered	Filtered	Filtered	Filtered	Filtered	Filtered
LACRT	12988.5	317.289	21222.3	31089.3	18592.1	14044.9	4166.16	5201.88	28861.8	24839.7	57622.7	19072.8	4958.77	4299.71	32704.2	3179.09	3482.36	33861.1	Filtered	12236.5	Filtered	9820.43	32469.4	Filtered	14410.7	493937	Filtered	48457.1	19905.9	146570
LCE3A	Filtered	Filtered	11.4064	22.1981	Filtered	Filtered	63.6333	102.917	Filtered	Filtered	Filtered	Filtered	29.2301	Filtered	Filtered	Filtered	Filtered	Filtered	Filtered	Filtered	Filtered	Filtered	Filtered	Filtered	Filtered	Filtered	Filtered	Filtered	Filtered	Filtered
LCN1	87450.6	46866.4	100224	406630	98936	478469	265189	75645.7	726558	289039	1.67803e+06	333663	189041	981605	838001	325050	798767	1.47062e+06	11781934	1.1094e+06	5210229	2.37898e+06	3.28513e+06	28553570	2142627	47670196	3.6877e+06	3.20832e+06	8437595	7.04572e+06
LCN2	40784.2	27976.1	24684.4	13898.9	34280.4	62202	22421.2	40138.2	15552.2	64940.7	43787.5	44730.6	23797.2	29820.6	70499.1	134211	249002	142656	115328	196586	642416	126961	562482	198523	373590	222337	217671	205528	238814	256582
LCP1	14309.6	22180.3	15147.7	4296.03	18952.8	42968.4	6026.53	14738.9	8652.81	36718.8	27986	12647.8	12515	6502.09	34129.8	33392.3	99424.5	55072.1	68843.2	67443.2	149291	37481.7	69431.9	62727.1	76521.5	90821	49485.3	60301.1	36939.5	115283
LDHA	16624.8	14205.6	9668.75	19698	15307.4	15176.5	20268.4	13321.3	17250.6	13818.4	27397.5	13092.5	15084.6	19391.6	9537.79	26932.9	51276.1	30748.4	110973	35602.7	73310.8	35977.1	56427.4	49030.8	28527.1	33095.5	43927.3	48517.9	33899.3	45426
LDHB	3524.45	3715.13	1700.65	1425.51	3317.32	3538.81	2522.72	2535.05	1718.6	5867.06	4416.55	4529.13	3348.59	2107.53	4701.17	7970.85	16073.6	8874.45	4574.79	11572.6	25040.6	5028.84	8030.55	3613.07	18834.4	5869.7	8781.51	14289	6824.11	8253.54
LEG1	18662	15147.5	23891.5	24116.7	15743	16698.9	8924.53	4748.49	73902.9	34165.9	83759	39503.9	17498	34427	164193	118557	487761	362562	1.22298e+06	256010	666400	256218	230647	2.36512e+06	421745	2.84836e+06	976269	424522	455644	1.26448e+06
LGALS3	1100.89	2760.66	1274.06	4484.87	2288.1	Filtered	1608.33	1397.58	1474.79	1191.47	2879.96	1495.96	3024.15	2200.91	Filtered	1849.96	4033.21	3235.39	6882.96	4705.44	4163.94	2542.72	5151.79	Filtered	490.5	Filtered	Filtered	2732.13	Filtered	Filtered
LGALS3BP	3591.36	4501.32	5632.95	3381.69	4715.05	5503.35	3975.18	4105.65	5201.03	10084.4	7699.42	11251.1	3060.6	5913.22	31143.1	14933.9	37456.1	48880.6	109684	39297	30503	24660.7	63004.8	71528.9	68720.1	42285	95500.7	37086.6	49852.5	159413
LGALS7	87036.8	88343.6	44561.7	122052	40716.8	74293.6	96312.7	62673.7	81031.1	53401.2	96799.7	101129	93701.6	66159.2	28893.4	28587.7	14801.1	19459.9	6598.21	10269.4	18544.9	18678.1	425.866	12994.5	9919.03	16418.3	28778.4	22357.7	23986	97182.8
LMAN2	429.102	683.093	528	100.195	190.519	594.956	439.388	812.148	983.187	379.142	196.204	164.683	782.115	335.055	116.496	129.337	Filtered	120.432	Filtered	136.75	Filtered	106.912	Filtered	Filtered	Filtered	Filtered	Filtered	Filtered	1471.33	Filtered
LMNA	19496.8	14172.7	30618.2	31582.9	27061.8	24202.9	34683.5	25791.2	42118.9	28442.5	43684.1	19918	15133.7	39374.1	16761.9	12897.6	9406.01	12531.7	8248.65	11019.8	3057.72	12472.6	Filtered	Filtered	2300.06	Filtered	88506.3	8418.3	16962.2	Filtered
LMNB1	1443.23	1033.27	795.381	1520.72	1130.33	Filtered	173.192	1880.86	131.515	11.4298	Filtered	1181.89	404.131	835.388	Filtered	86.0795	Filtered	Filtered	Filtered	Filtered	Filtered	Filtered	Filtered	Filtered	Filtered	Filtered	Filtered	Filtered	Filtered	Filtered
LORICRIN	1850.06	823.651	95.8711	1406.76	425.472	975.577	1110.34	1024.63	307.594	1202.55	Filtered	899.977	794.105	1005.57	151.553	454.456	Filtered	Filtered	Filtered	Filtered	Filtered	124.212	Filtered	Filtered	Filtered	Filtered	Filtered	Filtered	Filtered	11152.6
LPO	23863.7	44984	62191.7	20706.1	42798.4	34136.7	23369.9	24403.5	72623.4	142396	82956.3	251463	37596.1	130258	307632	85398.5	1.14326e+06	515530	398163	381589	249373	174893	532809	1.05262e+06	1.26184e+06	687891	3.99778e+06	511948	1.60869e+06	1133593
LSP1	173.378	174.791	211.524	Filtered	104.56	162.665	Filtered	152.05	Filtered	2263.96	Filtered	Filtered	77.2927	Filtered	379.459	128.539	896.712	384.721	Filtered	1154.91	Filtered	Filtered	Filtered	Filtered	572.495	Filtered	Filtered	1628.5	Filtered	750.196
LTA4H	6495.15	8782.39	6092.33	6766.08	7162.6	9747.2	4541.51	5260.97	7988.22	11942.5	12118.8	5411.35	6559	8432.46	15435.7	19199.2	55160.1	23600.4	50719.9	33942.1	88201.8	21224	34656	35326.7	45967.6	27768.1	31123.2	27413.7	26355.9	43486.5
LTF	257373	135646	163812	131685	221425	519373	185872	218823	120176	407841	223451	183969	139474	247196	1.6189e+06	493561	2.76534e+06	1346702	808373	443344	950390	296112	582353	1.52644e+06	1.95568e+06	1.30987e+06	1.8775e+06	397413	2.65909e+06	5271933
LY6D	13334.9	13698.9	10413.8	17663.3	10796.4	4216.43	8394.79	17374.9	12286.3	3538.96	50934.9	36057.7	10520.2	8907.47	8009.84	10732.5	Filtered	10540.7	8875.2	10207.6	4913.46	3959.76	21395.8	13079.7	1901.62	Filtered	Filtered	9740.78	25612	10038.9
LYPD3	10878.5	8053.47	5263.4	8123.15	12051.6	22009.5	11323.9	7238.04	15926.6	8566.71	18489.3	11374.2	7517.02	7800.18	7685.48	28159.4	75452.8	38252.9	229538	88251.9	168334	49151.8	231777	275629	36062.3	84143.3	43003.1	49315	51415.5	20739.6
LYPLA1	1162.7	872.199	895.265	1203.94	1479.47	192.002	1097.73	1143.59	1164.58	763.286	463.775	Filtered	1086.39	1252.55	Filtered	704.548	Filtered	Filtered	599.736	Filtered	Filtered	357.715	Filtered	Filtered	Filtered	Filtered	Filtered	461.19	1549.41	394.215
LYZ	623927	410705	734068	687039	635736	1.27877e+06	401617	157560	1.39293e+06	491725	1.45528e+06	540030	432338	346946	5095027	378144	621628	2.07453e+06	417581	558182	373884	450335	200661	4.61693e+06	646574	3.75605e+06	2.19129e+06	276779	484345	9779200
MAB21L4	8542.32	6404.71	5342.1	9866.91	5086.86	1651.62	4685.68	4737.43	15479	7580.62	19473.4	18504.5	5649.6	8490.72	8238.34	5525.95	3846.95	5621.88	Filtered	1150.54	Filtered	990.597	Filtered	Filtered	Filtered	Filtered	Filtered	4558.83	227098	Filtered
MACROH2A1	15174.1	4518.66	10255.7	10195.4	10630.5	21512.8	14117.3	10059.2	15014.9	13029.3	19785.2	17316.8	4133.51	11458.1	19309.7	6890.18	Filtered	539.241	8390.31	3258.52	3895.82	6548.8	1226.69	Filtered	1866.66	Filtered	Filtered	2428.17	4990.13	1616.16
MAL2	20177.1	35466.5	21626.9	29414.5	30682	42454.9	39633.5	23172.6	29584.7	27034.8	38476.9	26642.4	33767.3	26037.2	30345	10941	Filtered	5565.74	Filtered	3758.95	Filtered	11114.3	Filtered	Filtered	3245.19	Filtered	Filtered	2069.77	9865.98	Filtered
MAPK1	709.478	642.922	369.701	1139.67	588.98	1407.17	326.148	159.874	298.221	333.806	Filtered	Filtered	509.386	430.371	Filtered	596.839	109.834	787.596	Filtered	795.819	3685.85	1683.56	Filtered	Filtered	630.506	Filtered	Filtered	863.056	Filtered	Filtered
MAPK13	2645.13	3552.12	2727.8	25003.9	2935.18	Filtered	8827.07	5468.43	12143	2677.07	10184.9	2603.39	4320.22	13476.4	2817.58	1240.43	Filtered	Filtered	1809.17	Filtered	3209.26	2704.74	Filtered	2918.98	Filtered	Filtered	Filtered	Filtered	Filtered	Filtered
MBOAT2	1092.77	932.777	968.831	Filtered	988.043	Filtered	Filtered	823.862	287.454	283.262	Filtered	Filtered	2103.71	Filtered	Filtered	Filtered	Filtered	Filtered	Filtered	Filtered	Filtered	Filtered	Filtered	Filtered	Filtered	Filtered	Filtered	Filtered	Filtered	Filtered
MDH1	3177.54	3691.18	2670.78	3832.16	4157.69	5925.47	3789.9	3176.47	4228.47	3502.26	6883.2	4810.2	4621.99	3043.42	3637.97	4725.18	19621.5	7824.83	23240.1	9671.52	26182	9117.27	9398.64	11012	8063.79	Filtered	10734.2	13031.4	5869.44	11139.6
MDH2	4718.72	4978.35	5391.71	9488.91	5614.29	6462.09	6077.52	4403.53	6838.91	4660.81	8630.02	6006.73	11107.5	5918.02	7080.9	3831.52	1864.56	2198.7	4992.39	2587.2	7981.73	3768.39	13534.1	Filtered	7562.65	Filtered	Filtered	2701.08	1783.41	Filtered
MDK	321.602	856.128	451.446	Filtered	546.433	182.643	248.923	Filtered	579.115	459.29	Filtered	1195.23	217.869	135.937	1578.44	Filtered	Filtered	Filtered	Filtered	Filtered	241.389	76.0524	Filtered	Filtered	Filtered	Filtered	Filtered	Filtered	404.336	Filtered
ME1	2495.34	Filtered	1147.96	Filtered	829.226	27135.3	1623.01	1301.67	431.35	Filtered	Filtered	Filtered	1399.2	Filtered	Filtered	1681.41	Filtered	Filtered	4374.78	Filtered	Filtered	1605.38	Filtered	Filtered	Filtered	Filtered	Filtered	2135.2	Filtered	Filtered
METTL7A	2900.03	587.426	544.423	Filtered	434.268	467.233	1388.95	1684.14	264.283	328.972	434.707	815.373	2294.95	1419.94	203.299	1167.13	Filtered	Filtered	Filtered	Filtered	Filtered	Filtered	Filtered	Filtered	Filtered	Filtered	Filtered	Filtered	Filtered	Filtered
MFGE8	Filtered	Filtered	Filtered	Filtered	Filtered	Filtered	87.9858	Filtered	Filtered	Filtered	Filtered	Filtered	616.124	Filtered	3145.84	Filtered	Filtered	Filtered	Filtered	Filtered	Filtered	1886.82	Filtered	Filtered	Filtered	Filtered	Filtered	3627.58	Filtered	Filtered
MGAM	882.499	1982.16	382.373	528.817	376.053	2578.15	375.408	742.23	Filtered	2344.46	1227.95	Filtered	668.205	1053.12	4291.44	2390.52	15632.6	2562.58	Filtered	1576.63	9674.67	1266.34	7019.79	Filtered	14448.9	Filtered	2099.59	2833.33	Filtered	3690.55
MGLL	1252.15	433.164	727.218	1288.01	356.857	Filtered	366.828	1835.38	191.634	501.491	160.606	287.053	855.188	Filtered	Filtered	128.159	Filtered	Filtered	Filtered	Filtered	Filtered	Filtered	Filtered	Filtered	Filtered	Filtered	Filtered	Filtered	Filtered	Filtered
MGP	4363.38	2098.29	2356.32	1080.26	2301.28	525.799	1814.11	2379.56	8639.26	5123.75	8586.37	15803.3	5187.62	7503.06	5808.64	1079.26	Filtered	3635.65	Filtered	3084.42	Filtered	1225.01	2678.24	32800.2	5798.63	17931.7	14951	47538.1	35316	4035.48
MGST2	14068.7	16666.1	27799.4	28261.2	17873.6	20094.5	37949.7	13687.2	59782.2	16672.9	68959.9	41155.1	25781.7	49483.8	45550	14055.1	1560.8	13019.5	Filtered	3869.3	Filtered	15355.9	Filtered	4855.22	Filtered	Filtered	14530.3	2442.77	19758.3	Filtered
MIF	45875.9	44645.1	43950.4	67717.1	35550.8	111787	35798.9	35396.8	44074.7	78277.3	56884.2	26678.2	1203.4	64233	49091.9	51104	55906.5	103343	246017	112518	96454.8	46029	203956	137690	188656	79296.1	Filtered	57870.4	85272.8	73747.1
MMP8	5996.7	6567.48	5190.46	1209.5	4666.61	13243.3	2272.42	3826.15	2170.26	9849.22	4019.23	3935.43	1625.05	3688.87	13071.3	14653.7	36860	16142.1	14264.9	20588.2	34685.4	11532.1	19144.7	15819.4	27319.9	73892.7	46111.1	7946.61	32978.2	47794.8
MMP9	9052.31	13000.3	7211.95	3360.15	12109.5	30579.3	4904.87	8812.75	3582.15	17829.8	13553	9697.71	5095.95	4602.16	16399.1	34318.6	112549	63053.5	51903.6	76327.2	215894	26063.4	109697	35277.1	107506	81176.6	151323	45440.8	62851.8	70212.8
MNDA	5155.29	4941.4	4518.5	1971.66	5902.39	25414.2	3238.42	6065.03	2558.46	8647.16	13103.3	3803.34	2702.18	2113.61	14461.7	5005.63	2796.69	1915.46	2388.92	3471.81	7510.97	4782.84	13318.6	Filtered	4945.45	Filtered	Filtered	1677	1366.59	1240.33
MPO	103475	77188.7	55915.2	41641.4	63711.6	191421	44754.3	115084	45632.6	129453	96675.6	48800.4	70470.3	48690.5	194587	128422	159198	229465	119125	73811	292106	56442.8	181793	172133	217176	136161	210332	114586	164470	277117
MSLN	554.607	Filtered	Filtered	5705.91	Filtered	2291.04	Filtered	7839.43	Filtered	1516.39	2052.07	Filtered	Filtered	3478.09	2240.15	3177.91	10373.9	1091.82	42218.7	3609.02	8021.02	6615.23	19712.3	Filtered	7640.97	Filtered	Filtered	725.749	34338.1	7615.73
MSN	19968.4	24846.9	22680.6	11257.2	23035.2	43382.3	12245.6	23010.2	17865.2	28564	23853.1	27722.5	18132.7	12185.3	33960.6	51675.8	165754	77750.2	104024	127415	307775	64484.1	106961	66956.7	166568	249368	74520.2	99922.8	64175.1	188694
MT-CO2	8831.3	3277.91	4315.15	10412.6	1878.47	Filtered	3937.27	6432.97	7556.88	1795.64	10703	1994.57	3594.37	6507.34	Filtered	3564.6	Filtered	3837.72	Filtered	Filtered	Filtered	4913.18	Filtered	Filtered	Filtered	Filtered	Filtered	Filtered	Filtered	Filtered
MTCH2	2135.25	1247.17	2015.66	2590.95	644.704	Filtered	1833.06	1368.56	890.959	259.023	823.559	1132.18	1637.69	645.692	Filtered	728.95	Filtered	334.988	Filtered	Filtered	Filtered	123.959	Filtered	Filtered	Filtered	Filtered	Filtered	Filtered	Filtered	Filtered
MUC21	2412.93	2493.26	2230.46	2220.93	3777.36	1909.9	3062.73	746.207	2250.05	1685.01	530.604	682.897	1485.78	1461.5	Filtered	1892.25	Filtered	2386.78	4525.64	Filtered	Filtered	Filtered	Filtered	Filtered	169.479	Filtered	Filtered	3216.86	2000.05	Filtered
MUC5AC	1994.81	Filtered	45.8342	Filtered	71.4081	Filtered	Filtered	Filtered	Filtered	258.881	Filtered	Filtered	411.032	679.809	8640.89	2049.16	Filtered	Filtered	Filtered	7363.05	Filtered	Filtered	Filtered	Filtered	952.871	Filtered	Filtered	239.357	5262.24	541.953
MUC5B	505085	323742	598731	902619	722496	2.68273e+06	990771	397478	2.38089e+06	1.59833e+06	4316015	1932288	538577	2.55745e+06	6680791	2.14724e+06	8865551	5536412	29974624	8948806	31068088	8625748	9016577	48640200	12188754	53936616	29831156	11790522	30894860	25748630
MUC7	7747.33	16872	30752.3	67710.4	45476.1	201359	63892	48529.6	232548	136816	690018	94418	23899.3	33887.8	808553	49500.4	161016	96381.1	811322	112480	185660	86203.4	500665	4.93763e+06	329248	3.56362e+06	1.45882e+06	230414	190487	829626
MYADM	2320.01	6713.91	3414.33	1802.89	5957.18	11595.4	1804.77	4697.8	2245.58	15027.2	5074.63	3890.77	3897.67	Filtered	10204.4	5624.1	23669.9	6951.13	9589.61	14718.6	36942.4	3851.87	10746.8	Filtered	27779.1	Filtered	7363.57	17278	Filtered	5505.56
MYH14	28339.6	10065.4	29415.6	52664.7	38621.3	64013.3	29759.7	35882	35012	35621.5	34291.6	46806.2	18395.9	42342	43450.6	16555.7	19817.7	62952.2	609.747	24518	38131.7	12113.8	Filtered	Filtered	13272.5	Filtered	Filtered	13800	39192.6	42744.4
MYH9	11524.9	16543.8	12386.3	12884.2	15481.7	32233.6	13080.5	17942.4	13408.6	20369.6	24849.3	15778.6	12190.4	11419.8	20637	17952.3	7335.79	14437.5	20286.8	18722.4	30386.5	14039	28247.3	18647.4	22092	21827.1	15346.4	34547.2	17820	19441.9
MYL12B	2772.62	3192.3	3059.54	2427.1	3364.57	6418.87	2968.97	4120.2	4553.13	5065.16	5210.12	2762.86	907.638	2681.3	5285.83	2925.32	1271.52	1356.86	2389.92	2495.93	1646.19	2057.31	848.208	Filtered	1506.47	3267.64	Filtered	7688.85	2203.14	5232.06
MYL6	13729.6	15241.4	14829.5	13005.8	16598.7	35031.7	13815.7	14239.3	18554.4	23189.6	24998.4	14736.1	12734.9	17744.7	19842.5	17928.9	10630.4	14027.7	25533	16190	24995.1	12985.4	16785.7	9844.14	19920.3	29607.4	25269.2	31012.1	21146.4	14884.1
MYO6	1346.52	532.272	451.008	884.891	420.188	Filtered	2893.07	1419.79	1562.05	3090.77	2366.04	1237.79	537.126	1641.81	1568.6	2439.67	Filtered	206.059	Filtered	Filtered	Filtered	Filtered	Filtered	Filtered	Filtered	Filtered	Filtered	Filtered	Filtered	Filtered
NACA	8122.62	7684.82	8682.35	2888.29	3115.03	6071.65	6267.01	3069.78	4988.5	4189.61	3688.98	2587.66	7533.23	3968.3	1589.7	2169.2	665.222	3371.96	Filtered	569.573	Filtered	668.195	2185.29	Filtered	Filtered	Filtered	Filtered	3072.6	Filtered	Filtered
NAGK	7787.19	12332.6	8425.61	7384.46	7190.31	8507.31	12607.9	7248.15	12622.6	9048.87	16193.8	12123.7	8946.36	8310.14	7816.35	5717.14	7924.67	3690.91	10031.2	4982.09	7639.13	5964.78	5983.37	Filtered	6246.61	2284.72	14698.5	7327.5	5927.57	4780.19
NAMPT	11791	13458.9	9416.97	14352.5	11946.8	18028.1	14565.5	7868.54	20349.5	17286.2	31172	12876.1	19919.8	12519	23532.8	12067.8	34519.6	9023.21	10499.7	11804.3	11633.4	14436.4	1369.35	9827.56	20456.4	14855.6	3361.85	24367.6	18445	35143.1
NAPA	1783.35	1396.91	1830.32	1145.1	1219.34	3227.44	1371	1100.75	2090.85	1336.32	2164.87	1033.47	1650.79	850.725	Filtered	839.681	Filtered	594.226	Filtered	Filtered	Filtered	728.67	Filtered	Filtered	Filtered	Filtered	Filtered	496.215	Filtered	Filtered
NARS1	2078.67	2422.19	1805.98	4121.31	2358.49	2015.48	3972.73	2862.8	2570.44	2329.38	3725.35	2379.25	2161.81	2854.05	2247.45	1906.33	Filtered	2378.13	Filtered	5220.36	Filtered	1972.35	Filtered	Filtered	Filtered	Filtered	Filtered	10102.7	2537.92	Filtered
NCCRP1	4337.93	1611.09	4859.33	4952.3	2924.39	3965.72	4583.14	2207.12	6871.69	3127.54	8563.96	5394.67	5194.93	4157.38	1513.33	3497.32	3902.38	1483.66	3210.81	1621.11	2944.9	2860.63	1071.6	Filtered	Filtered	Filtered	Filtered	8235.25	4598.42	Filtered
NCF1	3343.83	1727.28	2939.62	2131.23	4409.66	1517.92	Filtered	3637.54	2257.84	4386.5	4416.83	2985.97	363.627	3058.48	6508.55	4821.47	4652	1947.73	Filtered	4959.54	5960.4	3758.46	5393.78	Filtered	11589.8	Filtered	Filtered	8852.32	8884.55	8858.97
NCF2	459.229	971.102	503.836	1513.9	1273.28	3782.36	547.289	693.76	201.25	2642.35	439.7	648.624	279.707	Filtered	1042.45	943.125	3807.66	972.771	Filtered	420.063	3365.79	387.249	2218.31	Filtered	3308.13	Filtered	Filtered	2061.38	189.216	2118.79
NCKAP1	1225.88	1938.19	1566.23	2029.53	1372.01	347.151	2637.95	1757.23	2057.89	326.274	2418.35	3760.77	2460.59	1921.48	Filtered	430.448	Filtered	Filtered	Filtered	222.835	Filtered	Filtered	Filtered	Filtered	Filtered	Filtered	Filtered	Filtered	Filtered	Filtered
NCL	935.125	2124.41	442.21	2139.56	349.626	Filtered	1114.26	1483.62	460.239	544.41	1917.5	4300.21	199.727	692.563	1274.84	400.544	Filtered	Filtered	Filtered	Filtered	Filtered	Filtered	Filtered	Filtered	Filtered	Filtered	Filtered	Filtered	Filtered	Filtered
NDRG1	5730.07	831.235	2572.99	4855.61	1769.7	Filtered	4645.51	4538.84	10353.6	2674.05	7571.63	2266.82	1943.73	4455.87	557.56	1798.23	1298.7	1369.24	Filtered	1303.81	Filtered	1413.43	Filtered	Filtered	Filtered	Filtered	Filtered	944.128	Filtered	Filtered
NDUFB4	1823.09	2341.63	1555.17	1315.32	2117.69	947.078	1118.99	1622.16	1463.01	1617.72	1286.92	661.014	3059.83	693.733	Filtered	595.164	Filtered	Filtered	Filtered	Filtered	Filtered	Filtered	Filtered	Filtered	Filtered	Filtered	Filtered	Filtered	Filtered	Filtered
NDUFS3	177.044	717.696	900.105	93.5674	439.562	Filtered	Filtered	Filtered	Filtered	226.682	Filtered	Filtered	540.391	Filtered	Filtered	130.423	Filtered	Filtered	Filtered	Filtered	Filtered	Filtered	Filtered	Filtered	Filtered	Filtered	Filtered	Filtered	Filtered	Filtered
NIBAN2	8992.23	7769.47	15039.2	13739.1	4731.01	11667.2	12741.9	8421.1	16627.3	6512.42	23157.4	12434.1	8828.65	11594.4	8732.76	4257.29	896.76	4474.78	605.327	2438.45	Filtered	5353.39	Filtered	Filtered	33062.1	Filtered	Filtered	4574.52	7165.19	Filtered
NIPSNAP3A	1011.69	386.113	216.013	Filtered	704.153	Filtered	1250.44	251.143	631.541	1104.77	Filtered	Filtered	69.8792	668.223	Filtered	689.712	Filtered	Filtered	Filtered	1392.22	Filtered	Filtered	Filtered	Filtered	2171.45	Filtered	Filtered	Filtered	Filtered	Filtered
NIT2	3818.93	2191.31	1565.56	2716.6	1873.18	Filtered	2574.59	1221.19	7334.65	3533.94	Filtered	1503.66	2524.95	2377.9	Filtered	4539.39	5009.51	1490.91	14174.5	3852.56	7580.6	3621.5	3917.35	Filtered	8118.33	Filtered	Filtered	8172.66	Filtered	13739.2
NME1	944.429	461.036	1279.17	8520.99	2099.54	2498.83	2312.09	3006	1304.77	1601.83	3588.35	2396.42	351.999	2227.82	Filtered	1696.21	7211.69	3676.01	2914.72	6664.74	3075.25	1601.44	7338.23	Filtered	311.206	Filtered	Filtered	995.799	Filtered	1252.49
NME2	13632.4	14670.9	11442.4	11645	14123.5	9765.16	15244	13282.3	14079.8	14483.2	16289.3	11397	12761.8	13706	9526.1	16298.6	35113.5	24193.1	26005.1	27297.8	35013.2	28829.5	32403.8	14916.5	26306	24790.1	13042.6	24162.6	15517.2	27227.5
NPC2	1173.22	998.155	1319.74	1969.27	1058.29	3376.95	445.778	2019.47	1858.73	2809.78	2744.96	3479.13	1391.5	2265.93	10093.8	6536.95	27020.4	15449.7	52920.1	17669.3	77955.1	16938.2	36682.1	45417.2	30329.7	59591.8	101277	12590	38348.3	41306
NPEPPS	5610.33	7087.2	5102.13	5041	7161.13	7223.73	4768.26	6392.65	6991.81	6776.69	10744.4	4677.9	4560.31	2969.32	2715.3	7138.19	12462.1	8762.08	15164.1	9937.36	6981.32	10270.1	15327	Filtered	7230.82	Filtered	226322	18198.3	7893.93	5717.63
NPM1	784.547	660.383	416.23	751.131	668.724	1003.86	941.729	1226.33	708.382	390.953	3056.32	3364.41	626.531	652.235	597.646	957.104	Filtered	Filtered	Filtered	Filtered	Filtered	308.483	Filtered	Filtered	Filtered	Filtered	Filtered	Filtered	Filtered	Filtered
NT5C2	1406.7	4457.56	2594.11	633.617	4061.55	4597.22	1793.73	1952.65	3058.7	2507.84	1335.67	3004.41	3754.48	1306.26	3375.71	1491.91	Filtered	2134.23	Filtered	2005.22	797.386	1061.03	Filtered	Filtered	1197.89	Filtered	Filtered	4147.11	Filtered	Filtered
NUCB1	703.369	1109.58	1697.17	396.496	1166.61	627.4	Filtered	Filtered	2178.98	2471.76	1689.29	11013	1313.68	1969.93	12072.8	1634.02	7414.34	10710.8	18076	6138	13129.2	4206.28	2297.86	23915.4	12655.4	55320.4	145789	6994.08	22347.4	36482.6
NUCB2	2477.56	9912.76	7477.69	2277.83	5617.15	4271.29	1844.82	4404.91	8596.26	9440.81	22458.6	35347.1	5418.47	7252.43	51908.9	5851.22	57820.4	27884.4	29177.6	23291	8907.31	17221.2	18668.5	78107.2	30285.5	139296	295113	28093.7	89198.6	202181
NUTF2	604.918	272.24	292.022	365.72	192.212	506.76	593.816	379.999	302.04	299.649	296.328	Filtered	353.561	396.786	Filtered	433.228	768.49	429.016	1268.9	1230.39	459.087	770.544	Filtered	Filtered	795.967	Filtered	Filtered	1409.06	Filtered	279.628
OLA1	959.265	811.793	611.468	961.485	1090.06	502.869	989.196	832.182	797.14	218.288	355.13	683.846	1196.25	417.551	Filtered	477.548	Filtered	Filtered	Filtered	592.48	Filtered	Filtered	Filtered	Filtered	Filtered	Filtered	Filtered	161.614	Filtered	Filtered
OLR1	784.904	664.359	1019	Filtered	423.593	1849.08	Filtered	1702.26	1331.65	619.517	Filtered	Filtered	325.907	Filtered	5731.67	3235.91	8372.02	2942.86	7924.89	4148.79	31503.6	3096.12	9634.83	Filtered	7885.92	Filtered	Filtered	5125.64	Filtered	7635.36
ORM1	1397.03	1308.94	1471.52	928.269	2467.4	5832.56	886.111	542.226	1382.79	5724.16	2557.93	4443.14	1496.44	1731.61	12149.3	4203.08	6802.5	3033.01	15113.1	23499.6	24755.7	11014.5	9847.17	7848.72	21475.7	3614.13	25160.7	8229.85	8635.29	16972.5
ORM2	870.011	945.828	975.342	764.719	1632.53	3804.48	876.897	1212.88	781.803	5605.92	1642.19	2904.74	912.359	1512.08	8264.01	4693.48	20368.3	6033.34	27794.5	18673.2	49562.2	6845.54	21876.1	23439.1	45450	58330.5	27749.2	13902.4	13813.8	38903.4
OS9	560.013	488.384	1190.62	Filtered	1214.19	1592.92	Filtered	Filtered	Filtered	889.726	304.393	3783.37	701.997	Filtered	8089.35	1120.44	27052.6	1218.54	Filtered	507.355	Filtered	Filtered	Filtered	Filtered	10519	Filtered	Filtered	2405.44	8106.24	10378.2
OTUB1	1350.35	453.032	575.204	1341.85	739.938	505.53	1375.74	1335.19	1562.3	1034	908.575	886.09	520.782	912.977	Filtered	965.167	Filtered	656.339	Filtered	319.779	460.778	345.939	Filtered	Filtered	Filtered	Filtered	Filtered	2721.98	877.332	903.817
P4HB	5689.56	7795.39	7327.95	7102.94	8022.37	8201.66	6552.67	5848.45	11508.6	8382	14035.1	7940.04	7939.98	6813.85	5784.13	6957.58	15349.2	8912.08	25007.1	10859.4	10485	11102.7	10517.7	10001.2	9317.95	5392.11	9474.24	15782.3	8597.09	8400.88
PA2G4	1392.77	1333.72	1032.33	1409.75	1257.84	1508.68	1529.18	1746.06	2087.89	452.899	1523.56	957.832	974.452	1483.39	1164.78	470.279	Filtered	330.121	Filtered	Filtered	Filtered	283.173	Filtered	Filtered	Filtered	Filtered	Filtered	635.062	Filtered	Filtered
PABPC1	9503.76	4984.02	3945.51	4531.48	4371.98	10449.4	6310.06	5330.86	6702	7040.15	14334.8	10462.9	4406.69	5103.49	3918.68	2167	1517.73	1666.48	Filtered	3277.38	Filtered	3128.24	Filtered	Filtered	Filtered	Filtered	Filtered	3205.93	Filtered	Filtered
PADI4	9513.24	321.382	2407.14	4130.59	5036.36	29405.7	2806.2	4849.1	3129.31	9541.67	8322.36	7859.15	2322.17	2624.73	22793.3	5609.66	1.23891e+06	552.787	8841.18	6354.11	34428.3	3232.09	Filtered	Filtered	28696.8	Filtered	Filtered	11534.2	1939.54	65079.5
PAFAH1B1	1770.8	226.337	188.973	1247.82	82.9894	3320.46	1358.95	970.645	1690.09	995.7	760.284	2620.25	89.4284	Filtered	Filtered	1373.92	3505.94	336.887	Filtered	1759.89	484.252	858.826	1017.06	Filtered	Filtered	Filtered	Filtered	3447.6	Filtered	Filtered
PAICS	515.089	Filtered	108.908	778.683	181.952	Filtered	Filtered	Filtered	Filtered	Filtered	Filtered	Filtered	Filtered	Filtered	Filtered	Filtered	Filtered	365.488	Filtered	Filtered	Filtered	Filtered	Filtered	Filtered	Filtered	Filtered	Filtered	Filtered	Filtered	Filtered
PAM	1258.19	2863.74	2520.23	1257.39	2502.08	2302.6	1443.53	590.649	2073.95	3186.37	6841.03	5502.38	1124.56	2418.85	11326.3	3904.56	34645.8	13516.1	17153.3	18530.8	17513.5	12905.4	18628.2	15863.9	14192.6	18373.1	85653.3	13978.8	17119.5	43208.6
PCBP1	9854.2	8826.54	8561.44	11379.9	7344.47	9825.79	11685.5	7558.6	9335.58	8256.02	16428.7	11421.9	6879.36	11495.8	5464.45	6101.25	4361.82	8034.26	1306.13	4563.63	4468.84	4474.31	Filtered	Filtered	4472.77	Filtered	Filtered	6326.94	3621.72	3597.52
PCBP2	26478.3	23415.5	15120.5	18317.3	17205.9	19194.2	16626.1	12135.9	19688.6	13227.6	27897.4	24204	4775.38	14251.5	8153.1	8426.82	5843.94	9496.73	3046.22	5668.89	23922.7	5418.55	7162.64	10838	4759.16	1242.14	Filtered	4074.43	10528.2	14759.9
PCYOX1	3033.12	945.585	1031.49	3857.8	1433.97	10082.5	1988.97	1438.11	5099.27	3071.06	7327.55	4664.94	1673.25	4319.2	Filtered	1240.68	1087.39	271.911	Filtered	1577.89	Filtered	Filtered	Filtered	Filtered	424.806	Filtered	Filtered	422.108	Filtered	Filtered
PDCD10	257.021	893.714	525.15	Filtered	599.512	Filtered	Filtered	Filtered	Filtered	Filtered	Filtered	Filtered	790.414	Filtered	Filtered	583.725	Filtered	626.184	Filtered	Filtered	Filtered	68.6189	Filtered	Filtered	Filtered	Filtered	Filtered	243.702	Filtered	Filtered
PDCD6	692.085	607.156	436.005	378.675	321.194	442.618	54.0315	249.355	186.652	473.316	0.874866	116.237	332.212	Filtered	Filtered	105.977	Filtered	Filtered	Filtered	Filtered	Filtered	Filtered	Filtered	Filtered	Filtered	Filtered	Filtered	Filtered	Filtered	Filtered
PDCD6IP	3535.31	2821.77	4771.5	3169.91	4032.17	4503.91	3020.58	2813.98	4756.09	3626.53	4719.99	4532.56	2918.89	2764.76	2020.98	2762.97	4413.53	3748.53	2548.12	2682.47	2740.01	2084.14	2749.02	Filtered	1347.36	Filtered	Filtered	7665.26	3364.9	5335.02
PDIA3	9824.18	12964.9	11794.7	18201	10556.8	17239.3	11479.4	11752.1	18365	11480	32266.7	13789.3	14560.1	14454	13833	8658.86	10976.3	8136.86	20775.4	8382.62	16305.6	14320	15586	17885.8	8629.76	14048.3	15918.7	9149.01	15198.2	14184.5
PDIA6	6569.64	6239.45	4269.78	9566.94	3166.21	15705.7	10432.1	9150.93	14113.5	9731.04	25763.6	4799.68	7009.31	7228.4	3833.14	4627.51	4466.33	4547.73	3542.77	3123.46	Filtered	2117.86	Filtered	Filtered	Filtered	Filtered	Filtered	3215.81	Filtered	Filtered
PDLIM1	813.705	219.264	222.133	161.982	273.672	Filtered	144.855	312.722	411.097	Filtered	Filtered	3273.52	108.983	1479.81	Filtered	Filtered	Filtered	Filtered	Filtered	Filtered	Filtered	Filtered	Filtered	Filtered	Filtered	Filtered	Filtered	Filtered	Filtered	Filtered
PDLIM5	6149.98	979.884	2111.1	2191.92	1060.07	1264.68	2499.09	2491.68	3133.14	582.942	3313.83	1303.7	1198.47	1828.02	2241.69	2362.46	Filtered	869.39	Filtered	Filtered	Filtered	284.554	Filtered	Filtered	Filtered	Filtered	Filtered	Filtered	1831.02	Filtered
PDXK	642.297	780.665	734.27	108.527	835.61	112.819	Filtered	538.39	222.584	351.237	Filtered	617.506	541.178	Filtered	Filtered	862.681	1829.32	483.396	Filtered	742.967	Filtered	482.354	Filtered	Filtered	1741.71	Filtered	Filtered	3532	Filtered	2403.46
PEA15	Filtered	619.644	832.995	1223.84	1204.71	1917.32	1803.88	1765.4	2438.12	279.397	3204.49	Filtered	909.089	1157.92	759.016	393.489	Filtered	Filtered	Filtered	Filtered	Filtered	553.444	Filtered	Filtered	Filtered	Filtered	Filtered	Filtered	Filtered	Filtered
PEBP1	2092.04	2685.66	1498.74	2309.3	1917.96	2010.2	1984.54	1778.72	2565.9	1899.6	3539.57	2760.43	2962.81	2100.85	2354.23	4505.81	5171.12	4451.01	18211.8	6852.96	13655.9	9276.54	7147.91	7665.69	2942.8	20434.8	Filtered	5074.04	4285.64	4973.23
PEPD	618.335	715.071	555.785	Filtered	1014.17	Filtered	954.447	Filtered	469.664	409.628	Filtered	489.555	565.432	1105.8	Filtered	937.383	2132.51	746.854	Filtered	2547.3	1345.54	2362.87	792.078	Filtered	3607.03	Filtered	Filtered	4911.08	2801.83	1613.37
PERP	1487.85	3445.33	1176.47	1604.62	2773.82	3060.06	5198.87	3495.38	2451.17	1766.92	3112.69	2945.97	2556.04	1574.21	49.3908	559.729	Filtered	Filtered	Filtered	Filtered	Filtered	268.2	Filtered	Filtered	Filtered	Filtered	Filtered	Filtered	Filtered	Filtered
PFKL	867.797	1137.59	2006.36	415.68	826.728	2417.06	622.455	602.23	247.388	370.919	597.72	523.254	1613.73	435.021	196.274	486.511	Filtered	601.966	Filtered	1613.41	Filtered	471.894	Filtered	Filtered	Filtered	Filtered	Filtered	2062.64	Filtered	Filtered
PFN1	4135.49	8318.57	6794.28	4060.26	6034.68	5451.29	3133.86	4900.42	6034.31	8011.56	10098.6	4798.89	5349.29	4180.98	15233.6	7991.1	30824.2	18176.2	20702	27779.2	41197.2	10225.2	16587.7	20225.2	24471.2	22257.5	30820.9	14212.4	18743.2	26918.3
PGAM1	25465.1	27232	20530	36814.5	24392	41350.2	25233	20116.5	34762.4	24803.8	39949.9	28372.2	24269	30182.6	22575.7	42074.4	116338	50978.2	86107	52858.3	95311.6	54234.1	87851.5	43119	69040.2	55082.4	102056	81874.9	25422.4	83205
PGD	36335	39561.6	29699.8	50310.3	33784.2	63761.8	41606.1	36244.1	48298.6	44940.5	78702.2	40017.2	38465.4	39497.5	40442.3	59364.2	135495	88014.6	383063	86526.4	257108	99462.4	119521	139528	127572	140653	117899	145760	70401.2	133273
PGK1	4288.69	5997.56	3956.06	5216.18	5629.44	9413.11	6380.79	5414.1	6563.71	6208.59	7092.2	4981.64	4790.81	5234.98	5787.63	8361.41	23612.3	11885.1	17813.3	15508.8	42537.2	12841.8	17631.4	14481.7	22320.7	21160.3	11987.2	16898.2	6576.15	18462.2
PGLS	5800.88	5494.12	5575.57	9731.11	4773.22	570.681	2169.32	3953.59	6241.33	4630.9	6737.79	5604.13	5350.93	5129.37	7455.74	4774.38	16180.6	3104.9	15932.6	8289.68	16223.4	10025.7	Filtered	Filtered	9280.31	Filtered	Filtered	5650.8	6321	11541.4
PGLYRP1	5331.97	7767.33	2956.51	6523.76	6859.42	19665.5	3660.6	6850	4392.21	13561.5	10315.8	5512.77	6142.17	1312.38	22559.5	13300.7	44805.6	15435	44639.6	34564.9	140066	14731.6	71750.1	33109.5	52385.8	39114.2	4515.47	24997.2	8627	53372.9
PGM1	2907.52	1841.07	1808.07	1286.39	2519	2430.01	1591.88	1515.1	1505.05	4412.91	1960.98	1605.79	2256.65	1639.67	6232.2	7438.06	29955.8	13052.7	20961.6	15961.2	20244.8	10457.4	12983.8	15685.1	22336.3	9974.15	14215.3	19573.2	20220.8	27044.8
PGM2	2615.02	2496.2	2814	4000.09	3262.21	4132.51	2836.82	3416.16	5382	4416.83	6139.76	2520.37	3033.22	4975.43	3907.12	3429.68	8869.66	8043.68	15614.2	8311.17	9087.8	7987.31	4644.41	49355.4	4413.81	4443.2	4857.32	8219.95	4778.17	8979
PHPT1	334.886	465.428	292.176	344.398	231.109	Filtered	390.535	251.962	435.057	265.947	419.392	Filtered	295.835	Filtered	100.831	280.968	Filtered	Filtered	Filtered	Filtered	Filtered	120.274	Filtered	Filtered	Filtered	Filtered	Filtered	Filtered	Filtered	Filtered
PI3	454.632	905.842	1090.1	1544.4	1471.35	486.131	998.438	2237.19	618.748	1258.47	3280.2	2814.06	1044.37	294.643	1099.75	129.614	Filtered	784.514	12172	556.532	Filtered	295.188	1950.71	Filtered	257.169	Filtered	Filtered	616.387	Filtered	679.266
PIGR	458778	416734	688832	466756	388263	330033	209836	504231	699381	1.18561e+06	1.03162e+06	1.66929e+06	427175	846035	2.56833e+06	1.67175e+06	6718990	4829418	10517334	3.26093e+06	3.17368e+06	2.04823e+06	10145502	14303624	5.7872e+06	10279790	23660886	4.08156e+06	7.72909e+06	10354614
PIP	279213	325142	419170	245911	182859	348340	122645	149680	485171	341618	619159	1.02688e+06	232208	224824	773280	517199	2.00256e+06	1589647	975864	1.4719e+06	1080109	822772	826804	4197581	1.32542e+06	3.76607e+06	5.71173e+06	766100	1.58714e+06	2307667
PITHD1	1464.74	532.079	123.723	Filtered	847.5	2011.04	791.738	943.79	101.854	509.863	Filtered	548.943	408.886	Filtered	Filtered	1260.8	8599.88	1904.69	Filtered	347.795	Filtered	782.188	Filtered	Filtered	2337.1	Filtered	Filtered	531.006	Filtered	Filtered
PITPNA	1949.06	3365.53	2482.34	6350.22	2243.27	Filtered	Filtered	272.928	324.64	1278.99	436.785	2109.98	2664.8	Filtered	Filtered	2798.27	14750.2	3385.96	Filtered	9295.74	14008.4	Filtered	Filtered	Filtered	Filtered	Filtered	Filtered	12162.3	Filtered	425.879
PKM	29170.9	37173.6	31425.8	39510.2	27084.6	38817.9	40792.4	42511.7	41383	30235.6	64988.1	42488.3	36696.2	36218	30586.2	29572.9	43029.2	64908.5	39373.3	38587.5	71334.4	27501.9	71194.9	46477.5	50374.3	75859.9	59298.8	56007	39504.8	86885.1
PKP1	24984.2	18627.7	27886.7	33916.8	18454.3	22793.4	30649.1	18223.9	45865.4	17624.5	43926.4	33180	12779.2	33413.9	15196.7	13492.3	4461.86	7934.93	182728	4720.98	Filtered	11902.1	21881.5	6568.32	2403.41	752.873	1161.76	971.406	14507.1	Filtered
PKP3	8314.16	6329.06	13456.6	11346.5	4883.51	8857.18	12486.7	8948.09	18382.2	8478.18	16079.1	12819.5	7717.11	13589.1	5499.44	3278.29	Filtered	4045.63	6707.28	9704.66	Filtered	3596.07	Filtered	Filtered	1515.27	Filtered	Filtered	796.391	8287.34	Filtered
PLA2G2A	379.265	687.35	189.222	3831.42	645.683	1665.55	1160.9	119.586	4814.2	663.163	6181.89	736.097	1459.26	806.431	1892.44	130.541	Filtered	Filtered	4873.25	507.338	Filtered	572.102	Filtered	8073.34	Filtered	Filtered	Filtered	Filtered	2890.27	Filtered
PLAA	960.388	1892.93	1452.88	Filtered	1695.26	Filtered	Filtered	Filtered	Filtered	1763.59	Filtered	2638.1	2210.32	Filtered	Filtered	940.237	Filtered	Filtered	Filtered	Filtered	Filtered	Filtered	Filtered	Filtered	Filtered	Filtered	Filtered	Filtered	Filtered	Filtered
PLBD1	979.572	3418.32	4096.46	1116.17	2950.53	8800.54	2958.95	2921.01	1392.55	1806.71	3273.23	1334.06	1863.44	1710.86	2707.94	487.155	4803.15	2847.1	1356.84	1382.5	3071.73	1021.11	8160.42	Filtered	2250.76	Filtered	Filtered	1109.61	1826.77	2780.5
PLCD1	1644.61	2298.88	1569.02	995.359	2028.3	247.611	2650.16	688.673	1310.73	1447.29	709.078	3474.4	2078.73	967.206	Filtered	632.691	Filtered	Filtered	Filtered	Filtered	Filtered	Filtered	Filtered	Filtered	Filtered	Filtered	Filtered	Filtered	Filtered	Filtered
PLEC	3510.85	3957.78	4477.77	4157.3	3160.45	1535.88	2723.88	3528.14	4187.59	2796.21	3037.74	4752.61	2846.68	2239.19	2354.15	1632.51	1400.79	361.245	Filtered	1450.19	1285.25	1134.59	10383.4	Filtered	156.819	6880.78	Filtered	1556.23	41263.4	Filtered
PLG	2918.09	4961.65	5745.34	6575.09	6317.72	15402.5	1673.29	2555.68	1904.61	13686.1	8055.86	5898.63	4606.98	1787.73	10969	7024.11	17966.3	14185.6	24793.4	16096.4	16672.4	6190.49	24085.8	9423.04	25360.8	13453.4	19800.4	14584.6	9582.54	21342
PLIN3	6102.34	6944.73	7216.77	7869.94	4984.88	5366.67	5417.74	6079.81	11809.7	6106.41	17838.3	7571.26	8720.98	10506.5	7923.28	6125.23	14682.4	10647.7	37475.7	9845.69	17076.5	9451.43	17191.9	31044.4	8842.08	35614	29323.8	27469.4	15246.1	16230.2
PLP2	3517.99	2679.64	1964.23	2822.28	377.047	1485.92	2212.79	2419.68	2128.32	1926.3	4767.94	2064.06	560.602	3101.46	518.464	1728.76	383.035	1029.34	Filtered	1186.57	Filtered	Filtered	408.622	Filtered	3089.18	Filtered	Filtered	1677.12	564.1	306.41
PLS3	6683.02	10206.9	8568.28	7260.24	9492.61	13237.2	8936.64	7980.06	9533.78	9983.3	12488.4	10173.4	8754.42	8152.7	8155.98	6246.31	26161.5	9956.32	12271.4	12044.7	23357.3	9212.97	8960.13	10538.6	15908.7	27616	8361.08	14541.5	9554.32	20570.4
PLTP	2570.18	996.765	5758.4	1549.65	3260.08	2172.19	172.899	421.173	3187.02	6594.08	7403.87	2382.9	1076.61	4979.37	11401.3	4808.29	20448.1	38645.6	5550.38	20172.1	8211.51	2209.92	21654	33398.5	35498.1	32945.5	92116.1	17232.4	41291.8	89218.8
PNP	1954.95	2682.16	1946.33	1689.36	2097.05	5087.72	1939.34	1381.33	1752.5	4262.38	3473.58	1251.45	1869.78	1389.75	2120.25	3483.68	15540.4	7055.77	12776.4	7815.6	16026.7	4756.47	12767.8	9489.91	10426.5	4995.93	3252.66	6726.59	3774.18	9765.74
POF1B	10437.1	6962.62	7452.25	15670.8	8703.5	10608.7	14511.7	10854.4	9490.78	10032.2	11925.3	13001.2	8914.22	16887.8	3181.76	3287.27	Filtered	3220.46	Filtered	23765.9	3946.43	2369.16	Filtered	366013	5435.77	Filtered	Filtered	407.766	8519.59	1318.06
POR	2415.3	2776.25	1748.92	3115.15	2463.76	2824.03	1216.05	2146.04	2011.52	987.653	1483.26	1365.26	2501.93	2368.11	2192.77	428.597	Filtered	259.685	Filtered	419.687	Filtered	Filtered	Filtered	Filtered	Filtered	Filtered	Filtered	Filtered	Filtered	Filtered
PPA1	484.767	250.287	423.056	Filtered	391.593	Filtered	370.107	532.714	Filtered	Filtered	Filtered	367.528	535.659	Filtered	Filtered	45.6645	Filtered	Filtered	Filtered	Filtered	Filtered	Filtered	Filtered	Filtered	Filtered	Filtered	Filtered	Filtered	Filtered	Filtered
PPIA	12898.2	15623.8	12904.9	18384.3	15954.7	30276	17009.1	18085.3	23367.9	17549.8	33330.1	14709.7	12222.5	16786.7	23457	19926.7	31011.8	21127.6	34252.9	26612.5	73320.4	31574.9	34151.6	29253.1	35633.4	29528.9	24144	30093.7	23088.9	26128.1
PPIB	4877.95	10896.4	9337.65	7808.71	11075.6	14097.2	8553.54	10231.3	8920.89	17150.2	17628	21233.3	8167.5	11432.7	26722.1	4570.48	42871.3	26676.9	10841.7	21747.9	17850.3	11122.8	34864.7	70175.3	48809.8	64518.8	115916	14326.8	47751.1	59510.8
PPL	15387.8	22278.4	29858.4	24580.2	14432.4	19444.7	18746.2	12309.1	30893.4	18123.6	45692.5	27887.7	24228.6	22021	21371.3	8147.88	7829.76	9496.02	4958.6	5287.89	3612.97	8208.56	5136.67	6070.57	7621.54	35789.2	4966.29	3460.78	13904.2	4940.79
PPP1CB	3709.52	2660.57	2080.06	7758.93	1649.59	3352.4	4541.94	1578.34	1333.5	1080.97	1956.61	3468.27	2542.43	4500.2	1784.73	2878.84	Filtered	772.995	Filtered	Filtered	Filtered	4250.68	Filtered	Filtered	Filtered	Filtered	Filtered	1051.06	Filtered	Filtered
PPP1CC	4417.75	2755.66	4254.84	4264.75	3694.89	6251.16	4773.15	1719.42	5322.6	4959.44	3712.54	4613.89	3915.62	3757.28	2554.93	4382.84	6072.97	5115.9	257.701	7793.22	5302.45	3676.85	285.953	Filtered	10338	Filtered	Filtered	5746.48	7805.43	9014.85
PPP2CB	2049.84	1041.69	3670.4	1510.51	663.208	5106.75	1309.9	775.163	3436.53	1318.82	3230.38	1764.22	2239.8	2258.7	1758.87	1411.77	4517.03	664.155	Filtered	4858.96	Filtered	3584.72	Filtered	Filtered	Filtered	Filtered	Filtered	1740.14	Filtered	944.435
PPP2R1A	6808.62	4140.84	7896.32	9468.37	7121.61	11245.7	10738.4	6177.09	11803.4	7301.94	12272.3	8910.05	4898.69	10751.2	6096.68	4679.42	7788.46	10612.9	1909.95	4490.41	4351.97	4257.76	4817.46	Filtered	5389.92	Filtered	Filtered	5395.95	Filtered	3450.23
PRB3	4585.15	372934	229059	6811.98	2020.38	8877.66	1144.81	1032.32	301452	140886	305101	3.15109e+06	30523.5	214157	1.40024e+06	975.952	3.0637e+06	61024.7	Filtered	74805.5	4984.47	4158.83	30217.3	183074	201055	3.07407e+06	11186901	558819	590143	1.51873e+06
PRB4	2092.35	90901	39443.8	1155.86	3164.57	4093.29	508.593	810.143	30035.9	52990	158803	758468	25662	40607	403282	3707.62	2021246	59431.9	92.2808	36910	6153.75	2802.75	496.774	41475.2	251612	1.16481e+06	10417560	399915	401891	666384
PRDX1	19492.8	19665.9	19382.2	34457.7	17702.6	14898	25217.6	22933.5	23733.8	14986.9	30605.3	27656.8	23816.1	27358.4	14436.7	13065.3	8928.18	15579.9	28570.4	11497	11907.6	19006.7	16588.1	26789.7	5639.96	6676.08	35218.7	20324.1	29852.8	10129.7
PRDX2	6466.51	6858.25	4916.84	8331.83	6007.09	6511.48	9820.31	7741.25	6047.67	5757.75	9058.86	8396.74	7373.15	7969	3529.96	3986.73	3174.7	3663.71	15182	4132.98	4125.3	9580.38	6089.67	13650.5	980.195	1333.24	5468.61	6839.26	5967.67	2326.76
PRDX4	1791.2	3320.78	3664.27	637.507	3660.45	1252.68	2261.04	2318.46	2873.31	4286.41	2515.48	8958.22	3468.57	1264.34	7395.53	3202.71	17779.3	10159.8	1278.63	9483.69	3669.7	4885.06	4912.96	4294.6	11990.3	3148.58	33603	16833.4	16791.9	31923.4
PRDX5	15114.5	19163.8	15938.8	12674.8	21919.9	25839.5	13400.5	14677.6	21760.3	23729.6	18438.2	15449.1	15780.4	10369.8	14663.2	15747	69046.5	34484.6	22228	38721.7	38192.3	25312.8	10945.8	29184.8	43459.6	24277.3	30323.3	36439.8	23356.3	46367.5
PRDX6	45146.6	74673.8	47911.6	55668.4	64153.2	49774.1	58371.5	45264.1	63227.3	62657	121686	65642.9	50817.9	43430.6	40039.2	25656.4	21584.8	41877.8	87077.1	29321.2	10028.8	28504	16890.9	16008.7	28882	14388	29126	41510.3	41464.7	27364.5
PRH1	3735.95	305436	199314	1853.6	13480.8	20043	7139.58	5668.24	260295	95598.2	535207	922067	127048	216449	3.41226e+06	4762.96	14606653	659040	7957.32	236415	56432.8	14038.6	5376.83	1.13678e+06	448627	6064038	36652624	3.19672e+06	2885897	10469491
PRKCSH	1823.58	3148.22	2448.55	2023.17	1912.82	4197.58	1690.72	2354.9	3454.76	3118.68	5438.37	4146.53	2958.24	3057.97	2246.71	2843.28	11461.9	4663.6	Filtered	3939.29	12775.8	2457.99	18187.7	977.242	7678.02	Filtered	14517.2	5860.89	3935.32	3804.63
PROM1	2697.26	1969.1	2025.23	2463.39	1505.19	Filtered	7220.29	2063.49	1511.85	3944.28	53181	Filtered	694.066	3467.49	26175.5	10491.7	23109.9	21081.2	71041.2	12634.2	8256.46	11521	14031.4	11225.6	27004.6	26073.5	58261.3	15823.3	38788.1	62380.8
PRR27	1022.9	16585.3	15918.1	1129.34	7538.92	2034.12	1119.11	3919.33	7630.9	2066.85	31601.9	6661.22	11634.1	319.619	15499.9	311.489	Filtered	5377.7	6105.5	Filtered	10707.1	3116.17	Filtered	5303.38	Filtered	3875.99	6476.59	53837.8	6779.07	2110.98
PRR4	505.418	31.4885	410.817	284.443	116.349	Filtered	Filtered	132.092	1638.91	102.166	12825.4	Filtered	89.7415	1756.63	Filtered	Filtered	Filtered	Filtered	Filtered	Filtered	159.025	Filtered	Filtered	29901.5	Filtered	70688	Filtered	Filtered	4446.18	Filtered
PRSS1	1159.35	1991.83	3584.12	3881.33	2072.71	5666.08	4841.03	2931.49	6547.26	8465.46	5438.31	9528.98	2566.63	5415.32	15650.5	3178.1	23823.6	7277.73	33459.4	15192.3	16177.9	16404.9	18602.4	5761.82	21951.6	Filtered	99886.3	10272.2	35619.4	18764.3
PRSS57	2288.27	3710.79	2139.8	Filtered	3539.78	3934.03	Filtered	838.877	332.157	5172.5	Filtered	986.161	1396.74	Filtered	5386.23	2199.52	8918.92	3256.13	Filtered	2466.13	4005.5	404.563	Filtered	Filtered	6793.66	Filtered	Filtered	1875.7	Filtered	9030.91
PRSS8	1399.71	2252.47	3246.52	3013.61	2178.94	3776.4	2430.43	1671.28	3346.39	3891.03	1578.76	6592.9	2577.34	3512.51	7024.59	5037.97	20714.6	15827.4	36039.9	13642.5	15677.6	12779.7	24232.1	14837.6	16778.9	17474.1	41021	18695.1	23243.6	24978
PRTN3	44575	116004	80004.7	16074.2	134119	172304	75525.5	25631.7	88966	139252	98083.5	58596.7	65890	58533	256330	76147	645506	192589	78727.6	390023	476595	152776	143252	277925	374574	124803	56350	271914	205235	355708
PRXL2A	705.129	605.697	770.437	361.219	475.58	467.901	721.548	668.789	544.853	Filtered	285.023	268.031	411.899	150.251	Filtered	199.681	Filtered	907.927	Filtered	Filtered	Filtered	Filtered	Filtered	Filtered	Filtered	Filtered	Filtered	1859.74	Filtered	920.351
PSAP	4487.35	5736.15	11317.1	6613.06	7053.47	18409.6	7310.87	3553.72	16608.2	18429.1	22457.8	26827.3	5165.58	6516.47	99178.7	17965.7	94815	83212.4	157478	79143.7	130002	66749.9	133432	272380	89219.4	184090	196666	65545.4	79738.4	351266
PSCA	744.961	548.81	Filtered	Filtered	640.655	Filtered	494.286	78.0892	1751.9	Filtered	867.501	808.181	497.232	Filtered	275.053	928.19	Filtered	Filtered	Filtered	431.634	Filtered	Filtered	Filtered	Filtered	Filtered	Filtered	Filtered	560.989	Filtered	432.867
PSMA1	5576.68	4753.36	2713.56	2435.75	4862.52	3190.81	2322.49	2242.53	4636.95	4170.26	3603.75	4941.21	3177.39	5048.06	Filtered	5945.19	9859.96	3189.51	Filtered	7169.63	13129.5	3676.57	9591.42	Filtered	7429.56	Filtered	Filtered	11147.5	Filtered	2379.08
PSMA3	1054.37	510.289	732.299	639.099	1067.41	Filtered	502.694	442.54	720.764	926.863	2329.43	1034.9	350.314	487.302	558.041	1521.41	3597.69	1400.48	6466.93	3415.75	4160.27	2394.35	2863.94	Filtered	3207.52	Filtered	Filtered	4742.6	3136.37	1998.18
PSMA4	2027.45	1003.3	1058.65	440.461	1483.01	Filtered	1195.38	575.31	1589.4	1716	1361.66	885.598	1621.06	3643.72	Filtered	1361.73	1142.38	214.943	5316.39	1590.91	10913.5	1810.02	Filtered	904.195	Filtered	Filtered	Filtered	3216.78	Filtered	888.398
PSMA5	1181.52	1304.46	1072.52	824.558	1287.7	791.241	360.556	542.873	579.243	624.776	401.43	621.417	235.571	1109.85	Filtered	1438.51	1080.31	1374.95	178.703	394.959	2439.94	1073.87	Filtered	Filtered	1602.01	Filtered	Filtered	1968.18	Filtered	2384.69
PSMA6	2624.42	3857.02	2499.72	1507.22	2436.55	1056.54	1144.1	2120.98	2197.36	3024.43	1218.93	2613.5	2023.59	1764.16	Filtered	3820.48	5128.73	3839.64	2380.51	5520.31	12492.2	4787.45	1868.06	Filtered	11031.4	Filtered	23273.2	6446.41	5180.15	2778.32
PSMA7	5676.54	4048.81	4333.82	6881.16	5979.97	9172.3	4443	5558.83	6227.25	5912.65	7757.33	5506.09	3141.13	5922.12	3213.74	7031.7	8182.49	3465.23	12641.8	9240.95	20785.7	10420.4	14922	Filtered	4851.94	Filtered	Filtered	6799.09	1646.35	5859.49
PSMB8	707.844	1008.27	81.8517	Filtered	170.57	Filtered	Filtered	Filtered	1993.63	1483.18	1673.92	Filtered	83.622	Filtered	Filtered	114.638	4800.59	185.913	Filtered	4372.72	4059.16	491.352	Filtered	Filtered	835.998	Filtered	Filtered	719.709	Filtered	4435.99
PSMC2	9803.79	2541.55	4357.01	2247.32	1700.53	1576.29	1483.09	1822.29	4984.47	3609.27	1752.86	5692.65	790.776	744.126	994.211	3527.63	Filtered	1647.39	Filtered	Filtered	Filtered	420.331	1290.03	1081.98	979.772	Filtered	Filtered	3520.07	22705.9	3997.24
PSMD1	2146.4	1662.74	1824.83	767.285	1555.03	Filtered	1690.42	1352.18	2158.23	1459.2	10708.5	1496.56	1196.83	1540.61	21692.7	321.627	Filtered	Filtered	Filtered	Filtered	Filtered	427.408	Filtered	Filtered	Filtered	Filtered	Filtered	Filtered	Filtered	Filtered
PSMD11	2868.53	536.088	678.541	1952.85	92.5826	Filtered	1528.99	1066.91	644.084	3762.4	993.483	6843.57	479.629	Filtered	Filtered	8352.18	74407.5	28556.2	Filtered	54252.3	62623	17219.8	Filtered	Filtered	43639.5	Filtered	68518.4	17072.2	Filtered	28039.7
PSMD12	2078.44	2724.63	1392.76	1666.52	1704.27	Filtered	1964.91	1380.09	865.807	545.48	3378.05	1493.97	1875.3	686.981	Filtered	1251.36	Filtered	490.664	Filtered	652.694	Filtered	Filtered	Filtered	Filtered	Filtered	Filtered	Filtered	Filtered	Filtered	Filtered
PSMD3	298.501	364.209	169.686	1067.08	729.681	777.378	192.325	765.867	678.903	657.161	48.5521	196.212	253.338	335.877	Filtered	268.514	Filtered	Filtered	Filtered	437.857	Filtered	Filtered	Filtered	Filtered	Filtered	Filtered	Filtered	316.963	Filtered	Filtered
PSMD6	2369.04	1127.19	942.939	1304.27	1148.5	Filtered	1128.82	1185.56	1376.51	611.296	Filtered	525.883	624.306	438.837	Filtered	464.03	Filtered	893.546	Filtered	156.082	Filtered	Filtered	Filtered	Filtered	Filtered	Filtered	Filtered	3283.77	Filtered	Filtered
PSME1	4320.96	3766.37	4713.88	3940.31	4869.71	7612.24	4460.08	2735.29	4723.43	5125.85	4823.93	4597.21	3871.13	2161.16	Filtered	5381.15	9229.49	3002.82	17030.2	7162.79	10407	10611.6	9896.02	Filtered	2821.92	Filtered	Filtered	6530.29	Filtered	6755.43
PSME2	375.6	355.751	558.58	973.293	644.873	4068.49	1142.91	577.143	568.546	3163.64	Filtered	1353.21	107.553	352.416	Filtered	1365.14	Filtered	1589.39	Filtered	583.89	Filtered	1298.09	Filtered	Filtered	1781.99	Filtered	Filtered	2660.4	Filtered	Filtered
PTBP1	2390.99	245.275	1161.54	3741.73	416.749	Filtered	1195.06	532.344	655.64	921.378	275.632	Filtered	1410.27	2889.21	Filtered	787.901	Filtered	Filtered	Filtered	Filtered	Filtered	Filtered	Filtered	Filtered	Filtered	Filtered	Filtered	Filtered	Filtered	Filtered
PTGES3	12273.3	3890.93	2832.59	11020.7	4529.76	12033.7	8383.53	4537.2	10607.4	4707.01	3646.78	6996.7	3780.52	8513.97	Filtered	6256.91	Filtered	3854.36	Filtered	1269.3	2525.44	3474.1	Filtered	Filtered	2330.84	Filtered	Filtered	4918.78	Filtered	Filtered
PTGR1	619.113	186.703	689.666	1138.54	319.83	519.62	829.546	979.084	614.618	1225.53	918.72	992.451	732.373	607.886	0.629503	680.036	Filtered	1207.5	3394.72	708.254	872.334	1045.45	Filtered	1243.72	1659.45	Filtered	Filtered	2693.8	Filtered	347.685
PTPA	3812.69	7516.42	3521.29	2930.64	7211.69	5506.02	3693.41	3022.15	6245.16	5437.49	4821.8	5071.34	1468.14	2439.67	2235.69	4500.2	1269.2	5113.77	4140.7	6806.39	6457.1	7586.79	3190.14	Filtered	3875.99	Filtered	18759.2	7437.62	3908.09	2746.24
PTPN6	42.6132	Filtered	Filtered	Filtered	82.7882	Filtered	Filtered	Filtered	Filtered	Filtered	Filtered	Filtered	Filtered	Filtered	Filtered	297.879	Filtered	Filtered	Filtered	255.018	Filtered	Filtered	Filtered	Filtered	926.999	Filtered	Filtered	1661.56	Filtered	Filtered
PTPRC	1412.86	2097.44	1419.31	2973.37	1875.02	3880.33	671.647	1544.1	2143.7	2896.77	Filtered	1536.05	1095.95	900.316	12041.2	7079.38	8991.67	5098	2979.31	6692.58	14697.3	4303.94	2161.35	13436.5	6082.53	29622.1	Filtered	6145.93	5858.06	2682.15
PYCARD	1705.77	2172.34	2178.51	752.794	4154.15	3791.13	1908.05	1338.92	1109.45	4857.71	1779.48	2027.5	1278.27	1192	1735.9	2625.4	6656.42	2853.72	2454.48	8140.92	6265.82	2763.73	1829.58	Filtered	8562.37	1732.99	Filtered	3017.9	Filtered	5733.85
PYCR1	2638.37	5068.63	3581.72	2263.32	5790.31	Filtered	Filtered	6778.56	5291.33	5577.44	Filtered	3567.96	3437.22	5240.28	Filtered	2492.38	9843.63	5241.39	Filtered	6767.4	Filtered	6019.82	Filtered	Filtered	5936.59	Filtered	Filtered	7850.64	Filtered	Filtered
PYGL	2557.69	3242.54	1921.21	1487.61	2742.44	4156.69	2559.63	2177.31	1223.32	3051.41	2448.38	2566.62	1504.99	1034.98	1816.56	6908.78	10912.1	4332.45	10047.3	7230.75	15947.7	7383.63	4117.51	4564.8	9548.83	11453.5	Filtered	5756.47	2798.04	9752.87
QSOX1	1180.27	1336.25	2795.63	3595.5	2177.9	6488.19	2124.31	3022.47	6494.88	2979	9806.35	9756.98	2098.01	3983.04	15486.6	3384.37	9040.63	10365.2	25336.1	8411.64	8302.96	6130.28	8560.86	63201.4	4928.04	28378.1	164871	7521.09	29339.9	49207.8
RAB10	1584.09	2229.77	2213.91	2360.77	1551.91	1976.23	1968.72	2264.83	2635.05	1876.37	3829.99	2719.79	2235.72	1709.72	803.958	1442.81	447.923	953.307	4103.92	3804.92	1336.19	843.644	Filtered	Filtered	1079.51	Filtered	Filtered	1402.28	2806.38	Filtered
RAB11A	3484.72	2019.83	3596.04	3234.64	3927.06	5750.22	4758.13	4467.71	2768.61	4328.45	2429.72	3188.94	1096.44	5858.2	3089.6	3432.99	18279.3	6920.96	1091.79	5748.02	10797.3	3301	Filtered	5513.49	9219.99	Filtered	Filtered	4998.24	717.252	4527.24
RAB14	2447.37	5164.82	3065.72	1539.07	2394.57	Filtered	1295.21	1724.77	1218.19	1765.19	1331.76	3936.72	4533.6	2325.71	Filtered	1040.15	Filtered	193.983	Filtered	1313.02	Filtered	Filtered	Filtered	Filtered	898.181	Filtered	Filtered	1339.49	Filtered	Filtered
RAB21	496.388	1168.68	438.549	423.096	875.059	428.915	319.276	720.983	930.81	427.008	997.434	445.48	600.128	377.127	421.686	493.82	Filtered	649.148	Filtered	247.717	1020.08	206.945	1067.57	Filtered	605.473	Filtered	Filtered	548.419	Filtered	Filtered
RAB25	1048.93	1487.79	842.341	435.598	1007.71	676.922	718.465	1097.34	1469.14	404.845	488.839	171.965	878.393	576.459	Filtered	315.124	Filtered	Filtered	Filtered	Filtered	Filtered	Filtered	Filtered	Filtered	Filtered	Filtered	Filtered	Filtered	Filtered	Filtered
RAB27A	3056.26	1858.89	2401.27	1364.21	576.416	15304.7	2438.18	3062.92	649.279	3768.75	3643.44	978.445	913.914	1574.71	8390.79	4081.95	6037.46	747.945	Filtered	926.66	4178.41	830.325	Filtered	Filtered	9141	Filtered	Filtered	3702.09	Filtered	1672.57
RAB31	294.513	116.62	33.4772	Filtered	40.1776	233.47	Filtered	196.326	Filtered	66.9835	Filtered	Filtered	65.6326	Filtered	Filtered	76.6215	Filtered	Filtered	Filtered	Filtered	Filtered	Filtered	Filtered	Filtered	Filtered	Filtered	Filtered	Filtered	Filtered	Filtered
RAB5B	6000.06	8329.09	6428.34	11323.1	6603.33	9442.79	6669.2	5140.95	7243.86	6516.43	9062.61	7420.78	3742.52	9131.05	3019.24	7282.12	3819.73	14334.7	4580.36	7009.49	9517.43	7741.01	7620.69	5925.53	10270	Filtered	Filtered	7995.88	9351.15	5064.81
RAB6A	3870.95	1698.05	1284.95	1896.86	1623.66	913.855	2126.67	1977.94	3787.82	3100.6	4941.14	2453.64	1575.06	1777.1	2642.41	374.941	5448.01	4094.2	Filtered	5873.98	Filtered	Filtered	Filtered	Filtered	Filtered	Filtered	Filtered	3357.56	Filtered	Filtered
RAB7A	4036.18	5170.12	5099.93	3878.66	4297.86	5501.56	3392.53	3208.68	6064.83	4316.56	5344.01	3237.91	5204.19	5841.59	3728.68	6449.46	8767.95	6375.55	1476.87	7545.13	15285.1	7186.96	8529.12	8349.31	8973.59	Filtered	Filtered	7245.56	7479.55	7879.38
RAC1	14785.4	12429.5	10626.9	14257.4	13312	29192.9	14861.5	13313.5	17288.4	13733.2	24526.7	11574.3	11940.5	8025.14	19339.2	19748.7	47465.3	33597	52478.4	20303.7	54607.6	22433.4	23399.9	17383.4	29851.4	13301.6	43095.1	28703.1	25576.4	38610.5
RAC2	12656	16310.3	11966.1	5352.39	12394.3	10761.4	4366.21	6130.89	13081.9	15402.3	8827.7	6483.73	7928.08	2897.07	31174.6	31391.8	86559	58957.4	32325	50662.9	78439.5	13673.4	70910.8	18563.5	38568	26777.6	25518.4	48298.9	30031	93853.8
RACK1	14220	5136.03	12000.1	18462	7347.28	18640.5	17361.1	14979	13381.8	11305.1	19811.6	15852.3	6910.45	14712.5	5886.38	6573.95	Filtered	1651.23	3143.53	437.747	Filtered	3247.27	Filtered	Filtered	3557.34	Filtered	Filtered	5750.47	6472.86	Filtered
RAD23B	693.682	4862.55	1952.77	2439.71	3062.17	7633.9	3636.05	3032.48	4772.12	2553.27	4542.67	2640.99	154.633	3070.61	1639.13	1777.56	4588.36	2037.37	2043.95	5302.81	2602.44	4371.03	3819.71	Filtered	Filtered	Filtered	Filtered	1559.54	2295.38	Filtered
RAP1A	1378.7	1791.89	1409.83	762.403	1410.12	605.267	406.055	652.298	970.614	1765.23	1350.53	1021	1399.7	583.577	928.067	1827.26	4414.07	3405.96	7012.33	3701.5	4871.8	1118.23	1887.99	4494.35	3589.25	1259.02	6396.55	3221.7	2052.58	4678.01
RARS1	1762.78	2027.25	1483.01	3640.27	1070.08	25583.9	3960.68	995.619	1610.44	2199.35	920.226	1288.15	1746.12	794.603	Filtered	779.974	15352.2	255.995	Filtered	13759.7	Filtered	388.733	Filtered	Filtered	Filtered	Filtered	Filtered	516.268	Filtered	Filtered
RBM14	70.5508	Filtered	Filtered	Filtered	49.4853	Filtered	Filtered	Filtered	Filtered	Filtered	Filtered	Filtered	67.971	Filtered	Filtered	Filtered	Filtered	Filtered	Filtered	Filtered	Filtered	Filtered	Filtered	Filtered	Filtered	Filtered	Filtered	Filtered	Filtered	Filtered
RBM47	327.721	141.374	138.957	224.857	211.815	Filtered	119.624	765.882	85.3505	95.1196	Filtered	466.42	290.68	Filtered	Filtered	Filtered	Filtered	Filtered	Filtered	Filtered	Filtered	Filtered	Filtered	Filtered	Filtered	Filtered	Filtered	Filtered	Filtered	Filtered
RBP4	346.206	197.662	341.024	Filtered	667.18	Filtered	Filtered	Filtered	232.006	1471.81	Filtered	Filtered	137.113	177.772	1017.88	1234.07	7842.33	5084.04	3146.41	4299.21	4360.72	752.801	4167.21	Filtered	14817.7	3149.82	Filtered	4323.28	4505.6	7338.46
RECQL5	615.168	1202.87	930.737	620.767	609.282	513.304	931.479	1233.71	789.648	1496.28	1306.22	902.678	1398.13	577.918	1266.08	320.984	Filtered	Filtered	Filtered	Filtered	Filtered	341.083	Filtered	Filtered	Filtered	Filtered	Filtered	Filtered	Filtered	Filtered
REEP5	1002.67	681.142	957.737	422.526	948.817	703.796	510.786	627.269	635.844	900.922	209.245	36.3468	568.37	742.243	354.158	658.268	1693.2	373.069	Filtered	1419.56	2251.18	123.755	Filtered	Filtered	1272.97	Filtered	Filtered	764.53	Filtered	Filtered
RETN	7656.55	6263.69	7099.31	4195.45	4787.71	13105.6	2634.47	4106.27	1998.04	9185.85	7335.61	6930.33	5496.71	2091.32	22813.1	19901.9	17818	26848.2	48618.4	15233.2	65984.1	9118.09	19341.4	25396.2	36814.4	43372.2	30606.7	24694.5	9039.68	40590.9
RHCG	28989.3	47641.5	45256.4	33260.9	33698.6	36274.3	41833.2	37289.4	54870.7	35301.9	40094.7	47161.9	5493.11	26412.7	28907.3	18704.4	7225.01	12826.3	10708.6	8430.98	3871.88	15587.8	4235.86	29975	12188	Filtered	32944.4	11173.9	14247.2	2981.01
RHOA	13114.8	11925.7	10348.1	9300.11	11722.2	15941.4	9470.4	8627.38	14183.6	14726.4	22321.6	11009	12336.2	8425.81	22865.4	22715.7	98419	52506.2	40020.1	54512.1	112894	28522.8	26486	52571.3	109036	58203.5	57153.6	55891.1	31970.3	86576.9
RNASE2	2123.96	1448.55	1374.06	3385.58	2028.78	5577.54	816.762	2497.03	Filtered	5779.82	994.641	1351.3	3533.5	220.151	Filtered	4616.25	26696.5	1723.63	Filtered	7192.81	8940.07	3719.12	16344.6	Filtered	12345.5	Filtered	Filtered	3273.46	730.523	4210.64
RNASE3	8067.69	17987.9	2287.82	6779.88	8528.41	16168.7	4448.69	6016.92	4276.05	10502.2	22948.9	3514.46	2577.96	7332.84	16790.7	5213.38	6519.25	6715.31	Filtered	8313.62	17068.1	11882.1	6348.32	8073.07	22760.7	Filtered	Filtered	11495.8	Filtered	7381.96
RNASE4	822.731	964.458	1292.22	1114.16	893.531	4558.94	1521.76	852.677	1899.59	2975.56	3277.68	3518.94	417.393	1286.56	9377.56	1147.98	5685.35	7600.98	Filtered	2929.11	2482.31	2126.79	450.714	8137.65	6420.13	8657.16	18843	1717.73	10522.3	14789.7
RNASET2	1209.88	1708.13	1604.51	1673.51	2407.48	2715.49	767.366	570.297	812.683	3613.76	1627.64	6366.97	1045.85	557.396	4769.12	3396.45	11891.6	6580.4	8488.03	7019.33	10269.3	8131.44	5161.24	12248	8706.63	7087.97	8697.06	3322.4	7767.71	22093.6
RND3	1365.17	1240.55	1198.6	1602.12	1362.37	2637.94	1289.17	1541.67	2479.05	869.881	2155.15	675.569	1716.96	1855.85	2469.98	307.986	Filtered	Filtered	Filtered	Filtered	Filtered	397.763	Filtered	Filtered	Filtered	Filtered	Filtered	Filtered	Filtered	Filtered
RNH1	22654.8	19637.1	18439.2	31379.7	16590.2	38301	27512.3	22497.4	36701.2	28021	42602.6	25453	20036.2	43175.5	22907.9	19241.9	21586.6	20255.2	22728.6	16738.9	49920.3	19528.2	33207.2	12320.3	28797.1	15263.5	18660.5	38196	30565	23760.4
RNPEP	2314.16	877.658	1380.34	759.171	1811.62	2558.85	482.109	1049.34	2189.36	1894.64	1269.65	1010.35	1100.65	1955.61	1093.84	3106.46	5660.94	5026.98	15563.4	7738.77	12739.6	4537.13	19512.1	Filtered	7884.29	Filtered	Filtered	7299.92	4898.38	3909.23
RPL10	4244.23	2169.33	4113.39	4088.25	3254.85	3212.66	4585.65	3076.98	3837.73	3425.63	4705.69	4251.61	2141.29	2330.83	1914.71	1434.29	Filtered	527.844	1013.68	576.747	1581.55	1511.33	1477.78	Filtered	1080.05	Filtered	Filtered	481.918	1500.57	Filtered
RPL10A	2406.36	1564.03	1306.61	2322.02	968.33	1753.25	2887.51	3485.37	2951.92	1970.86	3134.24	792.971	1928.11	2160.65	551.248	976.163	Filtered	518.211	Filtered	1807.45	Filtered	1103.59	715.494	Filtered	Filtered	Filtered	Filtered	8375.73	Filtered	Filtered
RPL11	5773.29	6091.58	3592.56	5684.06	5277.98	8400.5	7732.23	6201.1	8162.55	3476.25	9312.94	4150.62	6374.66	6320.95	1645.41	2116.29	Filtered	680.663	Filtered	1775.07	Filtered	465.348	Filtered	Filtered	Filtered	Filtered	Filtered	Filtered	Filtered	Filtered
RPL12	4907.18	2204.69	2076.14	4316.7	1238.16	3438.66	3465.54	3948.13	4225.21	2532.65	4938.53	2602.34	3011.25	3966.99	1973.5	1452.68	Filtered	6403.71	Filtered	2263.03	Filtered	701.178	Filtered	Filtered	Filtered	Filtered	Filtered	3799.78	2126.84	Filtered
RPL13	5707.64	4384.43	2908.12	6868.93	5023.78	9540.4	6639	5226.88	5897.05	2654.87	9367.13	5578.73	3923.48	4907.84	4095.11	2289.06	Filtered	722.645	Filtered	1347.28	Filtered	3379.09	Filtered	Filtered	Filtered	Filtered	Filtered	Filtered	Filtered	Filtered
RPL14	7441.8	2125.77	1123.13	10610.5	1720.1	Filtered	10821	8062.53	9452.49	2157.47	8097.53	3667.65	3860.2	6838.42	4333.16	3021.53	Filtered	59860.7	Filtered	Filtered	Filtered	1937.43	Filtered	Filtered	Filtered	Filtered	Filtered	Filtered	Filtered	Filtered
RPL17	3452.34	2794.1	2485.75	4413.36	1544.06	5279.05	4989.48	2943.36	2596.69	1104.03	7782.26	2291.92	2720.74	2410.99	4455.36	939.331	Filtered	937.527	Filtered	Filtered	Filtered	Filtered	23213	Filtered	Filtered	Filtered	Filtered	Filtered	Filtered	Filtered
RPL18	5655.21	5511.48	9654.68	7868.69	3391.45	7876.95	11419.7	9456.07	8216.98	6071.43	13638.9	5103.78	4175.68	1948.45	7378.36	2347.99	1690.47	2732.77	Filtered	2431.29	Filtered	1992.75	Filtered	Filtered	1406.55	Filtered	Filtered	635.766	2144.44	Filtered
RPL18A	4413.01	1743.44	4396.54	6144.77	2762.58	5138.63	5364.65	4765.59	7044.28	4459.4	10612.2	4370.04	3947.89	6577.85	6449.74	2003.28	13350.4	3393.99	Filtered	11149.1	Filtered	2555.7	Filtered	Filtered	Filtered	Filtered	Filtered	Filtered	4703.31	Filtered
RPL19	4415.39	3858.7	3278.51	5157.57	2823.69	2630.53	5111.04	2948.91	7058.61	3132.26	5996.43	2825.08	3828.33	5836.27	6257.09	1165.99	Filtered	1287.09	Filtered	5087.28	Filtered	2092.06	Filtered	Filtered	Filtered	Filtered	Filtered	Filtered	1547.06	Filtered
RPL21	672.812	215.075	197.423	Filtered	214.252	Filtered	Filtered	Filtered	999.378	Filtered	Filtered	Filtered	409.13	173.87	Filtered	79.0743	Filtered	692.284	Filtered	Filtered	Filtered	Filtered	9979.21	Filtered	Filtered	Filtered	Filtered	Filtered	Filtered	Filtered
RPL22	4853.84	1689.47	3424.42	6521.36	1201.45	2390.12	7299.59	8994.91	7547.26	2310.28	12069.9	7604.21	4708.99	5185.65	1827.22	911.166	Filtered	397.048	Filtered	928.601	Filtered	1496.79	Filtered	Filtered	Filtered	Filtered	Filtered	932.777	372.152	Filtered
RPL23	4362.14	4529.02	4701.74	7042.37	3159.47	5113.67	6567.29	4994.46	4792.11	3110.63	7803.88	9789.56	5660.56	5558.66	2849.94	1530.14	Filtered	Filtered	Filtered	Filtered	Filtered	Filtered	Filtered	Filtered	Filtered	Filtered	Filtered	Filtered	Filtered	Filtered
RPL24	3181.11	1736.09	1643.26	2333.57	1356.97	1703.51	4558.4	4687.8	2962.97	1298.72	2127.83	2023.61	1666.52	3076.15	3956.43	1615.3	Filtered	1558.92	Filtered	3614.95	Filtered	1198.58	Filtered	Filtered	Filtered	Filtered	Filtered	Filtered	Filtered	Filtered
RPL27A	2031.68	2747.65	2410.83	2425.23	2146.08	1392.03	3251.21	3782.79	4243.18	2342.06	5307.22	3305.51	3132.6	2285.36	1222.18	708.447	Filtered	329.141	Filtered	193.527	Filtered	525.117	Filtered	Filtered	Filtered	Filtered	Filtered	Filtered	Filtered	Filtered
RPL28	2552.16	1871.3	3307.68	2471.62	2687.11	2176.62	2750.16	2052.55	2412.8	1360.88	2588.71	3380.6	4234.66	2150.7	813.706	780.332	Filtered	Filtered	Filtered	631.108	Filtered	638.191	Filtered	Filtered	Filtered	Filtered	Filtered	458.917	Filtered	Filtered
RPL3	1222.16	1135.65	1540.83	618.09	1346.52	971.256	921.488	836.46	1331.24	1384.22	705.503	2498.86	1821.78	883.054	501.944	597.974	Filtered	128.253	Filtered	590.208	Filtered	326.926	3267.8	Filtered	239.222	14695.9	Filtered	92.0002	1952.86	1379.44
RPL30	11767.5	4379.71	11818.5	10458.9	11935.4	8886.29	10633.1	10464.2	8093.15	8885.19	14563.7	10945.3	4897.82	8397.24	7873.64	4285.1	Filtered	4612.53	Filtered	2494.62	1254.96	3923.44	Filtered	1175.85	2277.22	Filtered	13864.5	5707.76	7554.16	Filtered
RPL34	1398.64	1096.58	892.419	935.598	1011.41	2296.77	1391.67	1571.93	1391.88	865.101	2526.55	1634.02	551.562	991.125	427.758	278.158	Filtered	122.485	Filtered	Filtered	Filtered	131.021	Filtered	Filtered	Filtered	Filtered	Filtered	Filtered	Filtered	Filtered
RPL36	2343.95	1189.45	860.28	984.373	1358.71	1418.89	1186.81	1052.05	3120.97	1809.57	3085.25	943.667	1001.93	1281.55	3827.52	759.032	Filtered	430.511	Filtered	Filtered	14528.3	184.626	202893	247497	1736.31	Filtered	Filtered	Filtered	Filtered	Filtered
RPL36A	1147.46	2480.94	2214.28	4464.19	2323.07	4032.33	7374.01	5555.7	2065.66	1401.78	9990.98	2427.72	2411.1	4172.56	3083.32	2485.3	Filtered	Filtered	Filtered	Filtered	Filtered	2781.24	Filtered	Filtered	Filtered	Filtered	Filtered	Filtered	5814.71	Filtered
RPL4	4252.57	3492.44	4008.02	7138.47	2453.93	4750.13	6578.68	6538.91	6186.25	2995.62	11281.6	4291.09	5453.97	5758.61	3323.84	1584.88	Filtered	3073.26	Filtered	2441.69	Filtered	1774.28	Filtered	Filtered	2609.81	Filtered	Filtered	Filtered	1412.18	1697.5
RPL5	1455.72	1518.92	2056.27	2071.71	1010.07	1300.84	1002.09	2414.62	1448.61	4137.94	1746.41	4819.09	2379.73	968.512	12501.1	657.073	Filtered	Filtered	Filtered	9167.36	Filtered	414.56	Filtered	Filtered	Filtered	Filtered	Filtered	Filtered	4525.14	Filtered
RPL6	6068.34	2808.53	3194.68	7809.97	2761.81	8964.16	9448.98	8179.55	10423.4	5377.95	10812.6	4861.62	3665.57	4924.97	3943.04	1954.47	Filtered	1800.29	Filtered	1364.72	Filtered	759.488	Filtered	Filtered	Filtered	Filtered	Filtered	7193.51	739.562	13090.4
RPL7	6057.02	7548.3	8308.87	9090.05	5660.24	5825.22	7473.8	7972.77	8939.71	5999.44	13140.1	9101.31	9090.64	7585.02	5867.54	2671.83	Filtered	1196.9	Filtered	573.927	Filtered	2227.5	Filtered	Filtered	Filtered	Filtered	Filtered	800.663	Filtered	14158.7
RPL7A	2212.63	1662.65	3876	3187.76	1690.47	2419.62	3996.38	4374.06	4440.32	2065.61	4252.16	4173.48	3293.99	1853.51	1441.89	412.17	Filtered	235.801	Filtered	8798.76	959.319	223.389	Filtered	Filtered	3855.79	Filtered	Filtered	Filtered	Filtered	Filtered
RPLP0	1627.68	2016.88	1705.34	2382.25	2032.29	3730.44	3136.11	4619.55	2138.66	1933.15	3677.22	1983.79	1763.25	1650.48	734.353	849.015	Filtered	Filtered	Filtered	292.965	Filtered	749.867	Filtered	Filtered	Filtered	Filtered	Filtered	Filtered	Filtered	Filtered
RPN1	1254.65	1753.86	1704.75	1920.69	1219.24	3019.45	982.356	1678.03	1870.61	895.661	2325.74	650.482	1141.25	929.763	963.902	358.36	Filtered	Filtered	Filtered	Filtered	Filtered	8.38929	Filtered	Filtered	Filtered	Filtered	Filtered	Filtered	Filtered	Filtered
RPS11	2390.52	2290.76	2888.31	3217.19	2482.37	4394.69	4700.18	3540.4	3258.96	2057.97	5503.6	1833.73	3018.85	3045.21	2756.04	1231.47	Filtered	821.038	Filtered	1013.34	Filtered	1054.45	Filtered	Filtered	1126.75	Filtered	Filtered	Filtered	Filtered	Filtered
RPS12	2686.66	1095.66	1006.4	3549.71	2420.11	2923.86	3491.91	2998.81	2596.79	1948.62	5195.31	1733.18	2370.9	1859.82	633.121	619.619	Filtered	832.059	Filtered	2280.97	Filtered	957.668	Filtered	Filtered	Filtered	Filtered	Filtered	2712.51	Filtered	Filtered
RPS13	8244.22	5824.81	5140.15	2347.27	3878.65	1206.68	2805.15	3977.27	3060.42	5617.24	3299.9	8501.62	3620.14	2195.7	2108.61	2390.47	Filtered	575.676	Filtered	68.2907	Filtered	Filtered	Filtered	Filtered	Filtered	Filtered	Filtered	2823.9	936.468	6485.11
RPS14	2018.67	2253.67	1827.35	2014.26	1662.89	1168.27	2260.72	2729.94	2449.68	1068.11	1799.63	2740.33	2042.65	1435.07	1142.06	308.207	Filtered	280.21	Filtered	Filtered	Filtered	577.258	Filtered	Filtered	Filtered	Filtered	Filtered	Filtered	Filtered	Filtered
RPS15A	4096.45	5083.21	5041.28	5352.57	5203.42	5441.86	6116.1	4380.7	4216.19	4265.12	6427.34	6078.01	4683.78	4827.29	1429.91	1648.33	Filtered	1519.72	Filtered	357.067	Filtered	368.587	Filtered	Filtered	Filtered	Filtered	Filtered	1210.17	Filtered	Filtered
RPS17	2998.18	1290.99	1337.7	152.236	938.16	300.25	678.895	848.706	573.017	158.321	Filtered	1287.5	1294.25	Filtered	Filtered	207.652	Filtered	Filtered	Filtered	69.6214	Filtered	Filtered	Filtered	Filtered	Filtered	Filtered	Filtered	Filtered	3495.72	Filtered
RPS18	32987.6	19170.8	30657.9	21331.8	28242.9	23099.5	27882.1	22443.7	34748.8	33950.7	60105.5	27125	26153	32776.9	24057.2	12684.6	Filtered	13157.4	Filtered	8001.72	Filtered	6922.64	Filtered	Filtered	3541.49	Filtered	Filtered	118309	2.54805e+06	Filtered
RPS19	751.63	604.528	441.553	290.987	572.148	1364.69	342.715	708.249	832.733	133.499	1551.49	643.018	231.348	328.716	Filtered	703.531	Filtered	463.327	Filtered	711.93	Filtered	Filtered	Filtered	Filtered	Filtered	Filtered	Filtered	Filtered	Filtered	Filtered
RPS2	7125.3	4300.63	3590.27	9619.73	2401.62	4514.2	9631.87	6686.12	7703	2996.63	10998.5	6464.08	4996.95	7141.97	5123.99	2424.77	Filtered	1376.01	Filtered	3159.7	Filtered	3645.41	Filtered	Filtered	Filtered	Filtered	Filtered	Filtered	Filtered	Filtered
RPS20	2159.57	2425.71	3188.21	3523.47	2047.48	6177.43	4503.61	3828.19	2314.81	2432.38	4561.22	2280.7	2649.36	1558.69	3397.41	545.731	Filtered	957.757	Filtered	Filtered	Filtered	463.383	Filtered	Filtered	Filtered	Filtered	Filtered	Filtered	Filtered	Filtered
RPS21	3315.25	494.959	2792.15	3621.93	1187.54	8356.57	7342.87	5744.9	7515.58	1640.35	8187.1	Filtered	649.456	2082.3	2323.67	80.7058	Filtered	Filtered	Filtered	Filtered	Filtered	3494.51	Filtered	Filtered	Filtered	Filtered	Filtered	Filtered	Filtered	Filtered
RPS25	10766.5	7817.28	6365.46	9936.96	5569.61	11654.7	19537.9	18913.4	12751.1	13755.2	23987.6	10247.5	7164.29	8555.14	5548.34	2114.03	Filtered	444.961	Filtered	7726.39	Filtered	2819.23	Filtered	Filtered	Filtered	Filtered	Filtered	661.881	6162.18	Filtered
RPS27	1905.27	2422.84	2243.78	3145.37	1769.45	3541.69	3315.44	4446.22	2344.96	2178.25	5408.7	2943.93	2024.69	1805.71	920.779	688.62	Filtered	792.264	Filtered	Filtered	Filtered	Filtered	Filtered	Filtered	Filtered	Filtered	Filtered	Filtered	Filtered	Filtered
RPS27A	57912	102975	64595.8	93846	101315	190839	113519	94675.1	83270.1	96619.3	181779	106407	99114.9	86800	125466	55708.4	87115.1	55156.8	42885.3	74555.1	101974	50856.3	118283	185927	87580.1	66732.6	271748	60388	139587	60072.4
RPS28	86.5002	1945.63	3660.23	2391.03	1188.91	Filtered	2745.93	5559.34	3263.38	1920.73	5998.46	1669.09	1396.35	2760.28	Filtered	533.112	Filtered	530.315	Filtered	286.124	Filtered	746.275	Filtered	Filtered	Filtered	Filtered	Filtered	Filtered	Filtered	Filtered
RPS29	1121.33	1596.86	1104.43	1024.68	1424.63	432.917	804.85	878.017	827.385	686.281	447.182	915.637	1218.09	357.512	Filtered	392.142	Filtered	Filtered	Filtered	Filtered	Filtered	54.8892	Filtered	Filtered	Filtered	Filtered	Filtered	Filtered	Filtered	Filtered
RPS3	17131.7	9891.22	18727.9	25746	8935.33	38875.8	27225.7	24416.3	21573.8	16282.1	35504.8	15473.8	15477.2	18078.6	17011.2	7477.83	2898.79	9404.52	Filtered	9124.09	Filtered	7226.39	Filtered	Filtered	2460.08	Filtered	Filtered	3516.14	9178.87	Filtered
RPS3A	6438.07	8714.14	8438.94	8029.64	5871.31	9323.66	10572.1	10842.3	7785.44	5458.51	12318.6	11119.1	6710.66	4293.83	4263.4	1746.47	Filtered	2692.07	Filtered	1490.6	Filtered	2082.41	22.3022	26843	Filtered	Filtered	Filtered	1461.54	27817.3	93573.8
RPS4X	11144	10821.2	7326.09	16904.3	6432.45	19761.9	20164.1	17054.9	14895	11646	20485	10186.4	11310.9	13954.3	12908.9	5157.23	Filtered	5871.46	Filtered	4985.8	Filtered	6654.65	Filtered	Filtered	938.731	Filtered	Filtered	Filtered	6538.69	Filtered
RPS5	1760.62	1996.29	3040.68	1883.39	465.333	3641.34	3006.08	2493.4	2304.94	2285.74	3484.58	2940.9	2823.82	1632.09	1770.23	1326.06	Filtered	Filtered	Filtered	Filtered	Filtered	568.336	Filtered	Filtered	Filtered	Filtered	Filtered	Filtered	Filtered	Filtered
RPS6	2575.21	2133.67	2119.49	3617.73	1644.09	1609.79	3623.14	4075.19	4005.7	1926.81	6577.1	2944.6	3589.6	2754.2	2900.29	735.586	Filtered	276.421	460.645	730.949	Filtered	369.897	Filtered	Filtered	Filtered	Filtered	Filtered	Filtered	Filtered	Filtered
RPS8	15249.8	6179.73	5972.1	23886.8	4349.84	26269.6	27579.9	19990.3	20183.6	13319.8	32203.9	27820.2	9875.2	21682.8	10141.9	4639.55	Filtered	3339.16	Filtered	3296.19	Filtered	1954.98	Filtered	Filtered	Filtered	Filtered	Filtered	274.504	Filtered	Filtered
RPS9	11194.2	9694.99	18219.2	20736.7	13349.4	23112.2	26029.9	21372.7	18674.5	16988.9	32796	19169.8	19075.3	14348.4	14361.2	4703.58	Filtered	4508.26	Filtered	5990.16	Filtered	4899.7	Filtered	Filtered	2819.37	Filtered	Filtered	999.874	Filtered	Filtered
RPTN	3355.03	1815.89	645.265	4831.32	2267.13	5247.33	3621.27	4166.3	893.687	4787.82	1593.44	4323.33	1714.53	3883.03	1207.35	939.301	Filtered	6579.24	Filtered	1027.08	Filtered	941.145	Filtered	Filtered	1801.83	Filtered	Filtered	475.813	761.114	Filtered
RTN3	7695	2789.03	8028.52	1678.27	14189.5	10499.6	5285.81	6932.94	3586.79	18050.6	7480.18	7041.24	2146.54	1722.13	4281.56	8338.52	54644.6	1397.13	Filtered	14181.6	17941.6	3899.64	5305.97	Filtered	16848.3	Filtered	Filtered	29667.4	2543.64	4199.72
RTN4	1280.75	1425.92	1814.34	1078.69	1953.73	3579.14	1401.8	1719.03	1933.31	2129.57	2695.48	2526.41	1474.85	1238.38	1458.35	1039.56	2088.84	1344.59	Filtered	1784.84	917.147	374.813	2001.37	Filtered	1332.17	Filtered	Filtered	1742.21	574.991	Filtered
S100A10	20793	11202.7	34677.4	22420.3	20596.6	15843.4	36184.4	16918.4	30947	20339.6	48146.3	39687.1	6763.04	24189.4	9756.92	11796	2406.49	5411.1	Filtered	18060.3	Filtered	8683.11	Filtered	Filtered	981.648	Filtered	2502.13	930.616	8617.54	577.846
S100A11	30648.3	35195.6	32484.7	36059.6	27575.4	39954.9	35788.8	23109.6	31648.7	30024.7	37329.5	18760.8	32527.5	41667.7	18332.8	21886.4	23256.3	26466.6	40996.4	28451.7	35984.6	17623.9	31838	35412	29761.7	12610	17160.9	17814.4	23680.2	13729.4
S100A12	13913.5	17082.8	10243.2	3534.16	15653.5	49304.3	6874.31	12578.8	4493.88	29177.1	22466.4	8904.88	8078.12	8119.46	22456	13506.3	5641.93	9284.51	11303.1	14854.6	39696.1	8081.69	36334.3	31633.5	39871.2	30032.5	9425.03	14151.2	13095.8	14722
S100A14	26467.3	23472.3	27402.6	27628.4	18536.2	20462.8	32717.5	17127.1	38670.4	17196.5	39748.5	28390.1	14364	27966.7	9782.5	13032.9	9045.32	8682.16	289.12	6124.58	Filtered	6956.46	795.626	7802.48	900.602	Filtered	2638.3	1153.73	9522.07	3087.2
S100A16	14838.3	27442.8	12134.4	11532.3	12185.7	18463.4	18362.6	13825.6	18172.6	9848.95	26054.7	15756.5	7049	14236.9	7273.66	7205.16	962.113	4451.73	Filtered	4902.88	98026.1	4300.39	Filtered	9245.31	1436.48	Filtered	10620.2	896.817	4438.79	340.118
S100A2	1966.98	4434.86	3652.91	3379.46	4115.21	6652.02	4759.09	5560.84	4078.51	3200.53	7041.81	5112.83	2185.72	3382.72	2132.91	1461.89	2863.17	1786.74	6078.99	3132.84	961.786	3534.63	3480.89	804.52	736.95	Filtered	Filtered	1941.68	2455.7	1871.68
S100A4	5495.76	9368.84	5635.19	1871.33	7269.75	38109.5	3640.66	5805.99	3648.04	12237.9	5486.37	3566.16	4023.13	2036.53	17026.7	13146.1	48023.6	17315.9	19416.3	30405.9	133319	13717.8	42636.5	26016.8	42330.8	38407.6	7107.53	15394.4	15667.3	42624.8
S100A6	17733.7	28739.9	25559.1	21196.8	30941.3	85323.7	34057.5	21270.5	26273.8	37564.3	39738.7	17315.9	16810.4	19822	41002.6	45512.1	116294	50155.5	141319	96439.9	313789	92575.8	136064	153827	71357.1	120389	31380.1	58241.7	53493.6	117952
S100A7	5616.42	2252.94	2469.01	8432.89	7744.79	6258.25	2577.21	10875.2	2725.04	2683.29	4496.65	5815.15	4193.22	737.682	817.477	1996.11	1347.07	1074.17	2032.27	7023.65	1946.27	1206.47	2459.41	6144.81	1418.51	1874.27	Filtered	1528.46	Filtered	3059.41
S100A8	639527	559413	398832	912740	676936	2.37984e+06	898788	719136	908140	976062	1523255	705191	547753	692476	1.47388e+06	969812	551399	781301	1.64666e+06	1.57079e+06	5.48194e+06	1.36507e+06	4.82118e+06	3.92662e+06	3216586	3.22137e+06	2.46206e+06	1376422	1.11273e+06	2719221
S100A9	822409	938265	665000	1.01942e+06	1.00721e+06	3.0041e+06	1.19369e+06	1.08623e+06	1.04042e+06	920406	2.05815e+06	884701	746197	708305	1.80473e+06	772661	264823	741984	1.05447e+06	1.30417e+06	5.06911e+06	1.55518e+06	3.13838e+06	3.74113e+06	2.29349e+06	2.814e+06	1.06597e+06	1.01692e+06	989958	2.06873e+06
S100P	6015.91	8070.84	5899.97	2525.91	8645.44	16836.4	3220.82	4341.54	3125.61	13110.9	14624.5	7977.89	6134.44	2635.63	15285.7	6493.77	28850.3	9491.46	16873.7	43788	74841.4	13432.5	28922.7	28859.4	19640.6	33107.1	16467.2	11116.5	21748.8	44507.6
SAMD9	150.231	Filtered	891.192	565.889	470.819	Filtered	Filtered	Filtered	510.854	1577.67	Filtered	Filtered	165.008	437.634	Filtered	478.095	Filtered	1168.69	Filtered	2310.81	Filtered	Filtered	Filtered	Filtered	Filtered	Filtered	Filtered	Filtered	Filtered	Filtered
SAR1B	1626.94	1211.79	703.098	3141.92	1506.9	2886.42	2522.43	2355.68	1501.2	755.838	1570.98	7040.89	887.31	349.953	100591	1059.98	Filtered	2640.45	Filtered	Filtered	Filtered	414.303	Filtered	Filtered	Filtered	Filtered	Filtered	Filtered	3160.32	Filtered
SARS1	1250.18	1112.54	707.737	1121.66	699.662	802.086	1184.34	786.25	906.929	793.096	1483.64	749.352	1220.64	904.82	Filtered	705.966	Filtered	1187.01	Filtered	Filtered	Filtered	643.466	Filtered	Filtered	2252.34	Filtered	Filtered	2036.11	Filtered	Filtered
SBSN	582.881	661.073	1423.92	495.086	320.666	393.559	424.114	368.992	992.432	378.155	235.226	1872.9	388.058	613.502	82.9817	250.021	212.031	738.401	11.8337	276.728	Filtered	162.872	Filtered	Filtered	Filtered	Filtered	Filtered	762.886	658.337	Filtered
SCEL	6207.21	4804.26	7213.5	6585.98	3357.28	5515.97	6179.9	3401.45	9360.58	4971.42	8910.68	7920.41	4946.25	7806.54	4625.7	2768.48	Filtered	2193.9	Filtered	2543.11	6135.69	1866.34	Filtered	Filtered	Filtered	Filtered	Filtered	723.076	2943.19	2421.32
SDR16C5	4275.15	3704.76	2355.15	9290.95	1889.93	3047.11	5446.26	5167.68	5573.77	3331.56	6209.03	4839.22	1756.86	5881.16	593.959	1599.51	Filtered	630.398	Filtered	1556.31	Filtered	388.774	Filtered	Filtered	Filtered	Filtered	Filtered	Filtered	Filtered	Filtered
SEC13	76.2034	238.328	298.844	Filtered	195.5	499.221	Filtered	469.11	279.565	Filtered	187.902	125.768	164.931	Filtered	Filtered	Filtered	Filtered	349.893	Filtered	Filtered	Filtered	Filtered	Filtered	Filtered	Filtered	Filtered	Filtered	Filtered	Filtered	Filtered
SEC61A1	987.498	2564.55	2341.07	781.918	1525.37	Filtered	1923.54	1876.15	5055.81	904.959	11314.6	5179.36	3618.29	3193.84	2375.67	Filtered	Filtered	Filtered	Filtered	Filtered	Filtered	Filtered	Filtered	Filtered	Filtered	Filtered	Filtered	Filtered	1270.72	Filtered
SELENOP	298.116	701.016	804.809	517.514	800.263	Filtered	Filtered	342.481	675.422	1978.65	843.962	1969.58	328.425	1036.34	8111.96	1573.32	9987.56	3477.69	2235.89	4989.73	Filtered	5002.78	10639.1	Filtered	6555.49	30931.1	Filtered	5780.71	6329.79	15604.8
SELL	Filtered	Filtered	Filtered	Filtered	44.5606	55.1428	Filtered	Filtered	Filtered	Filtered	Filtered	Filtered	Filtered	Filtered	Filtered	63.6802	Filtered	Filtered	Filtered	502.324	1371.91	Filtered	Filtered	Filtered	385.582	Filtered	Filtered	227.5	Filtered	146.418
SEPTIN7	281.222	623.353	732.129	449.998	811.746	380.284	656.469	1189.67	906.227	725.649	1209.9	775.43	577.366	1730.72	Filtered	373.884	Filtered	Filtered	Filtered	Filtered	Filtered	190.387	Filtered	Filtered	1282.92	Filtered	Filtered	Filtered	Filtered	Filtered
SERPINA1	14222	17225.7	18129	23286.6	26306.1	51959.7	10239.5	16208.8	11079.8	50563.2	33646.9	18444.4	12657	10188.6	115928	47730.9	381805	135701	580704	203808	363428	60417.9	176825	137906	367492	292887	251970	139146	103253	398761
SERPINA3	3715.51	3531.63	3407.96	5361.27	6007.03	14291.7	3628.56	3387.78	3639.58	22321.6	7680.26	13360.7	3561.73	6122.82	42368.3	13584	64109.8	19452	78807.1	32047.6	36917.4	13615.8	71464	44739.3	114211	29869.7	164298	32774.7	70828.7	126095
SERPINB1	13803.9	13992.8	10504.6	11837	13934.4	44357.2	10316	12996.2	16290.8	22548.2	21546	8779.68	11963.3	10559.8	28523.2	38144.9	156739	49380.1	104635	75465.4	267859	39795.3	130239	123347	140678	60957.4	56323.9	69691.6	50583	78707.2
SERPINB10	1050.49	838.788	1812.23	Filtered	2246.54	4259.94	2497.68	1483.9	311.911	4660.01	2189.49	Filtered	382.737	1263.13	5322.2	3557.43	9402.1	6808.02	1272.43	6394.72	6361.99	4543.89	15069.7	2722.66	20203	17171.6	Filtered	8525.43	3374.64	9924.55
SERPINB13	10069.7	11971.1	8619.74	27480.1	13115.5	6902.33	26574.7	18331.7	13794	14661.2	19421.5	18248.3	15545.8	21569.2	9790.56	14166.6	37419	10789.7	102255	13043.8	12967.4	43027.4	54579.7	66583.4	20781.7	50640.2	38773.3	23539.8	31115.3	19468.8
SERPINB2	2934.7	3050.28	3586.2	2725.01	3755.55	2911.57	2885.8	2821.44	4625.84	3361.24	5177.27	3199.88	2468.14	2615.48	2388.38	2128.04	2819.79	2923.28	1165.85	3251.65	Filtered	1066.38	Filtered	Filtered	1646.3	Filtered	Filtered	4933.15	2024.97	1499.71
SERPINB3	6442.45	8296.87	5820.4	9274.4	12118.3	9260.14	12950.1	9977.17	7693.45	15520.8	11124.5	13334.2	5502.66	8964.25	10192.4	9018.39	32173.9	17041.1	58719.8	34950.6	21643.9	29022.7	35505.4	46624.5	28756.6	24553.6	30719.7	25755.1	19612.6	30599.7
SERPINB5	14394	19608.5	15955.1	26765.1	18843.2	27668.3	22420.1	19160.1	24004.1	20254.4	37958.1	18388.4	20107.3	24254.3	10295.3	10340.3	20159.1	21831.2	48229.1	19535.3	19043.4	19750.6	15739.2	50099.8	8391.22	24212.1	7545.25	30743.3	12049	22209.7
SERPINB6	4062.66	5213.87	4067.44	2780.84	4734.44	4131.23	3946.1	2996.81	6357.89	4600.68	4364.88	3321.03	2311.6	5366.99	4713.8	8013.39	17294	10002.6	8922.68	14255.2	15909.5	6904.21	5142.75	1870.87	16046.9	Filtered	12906.6	14354.5	4825.37	9024
SERPINB8	6359.15	1038.65	1880.37	4082.09	2419.58	3665.91	2988.98	947.062	2417.67	2159.92	1842.9	1674.08	946.713	2748.22	2961.65	5151.93	25613	1442.08	15314.9	9743.77	57709.9	6217	16230.6	Filtered	6490.9	Filtered	Filtered	19107	Filtered	8816.88
SERPINC1	1044.47	2780.68	1905.1	1514.36	2815.17	7544.76	883.063	2066.53	1563.54	6115.82	5017.8	1848.23	2080.37	1050.07	13392.3	5329.05	42610.2	10593.4	55370	20321.2	56849.9	6540.54	34938.3	16466.5	42362.7	37285.4	70553.9	20588.5	15360.9	59041.8
SERPINF2	921.7	111.403	501.179	94.1427	229.005	1154.21	98.6524	210.192	Filtered	1009.89	Filtered	36.8332	120.016	Filtered	1312.3	1728.81	2511.14	1493.68	6287.85	2371.04	5597.75	2685.94	1435.49	Filtered	9006.37	Filtered	Filtered	6205.5	1.64213	8395.62
SERPING1	1476.4	3879.15	4018.08	Filtered	3587.18	82333.3	4527.28	953.602	265.253	1908.79	Filtered	6066.85	3290.94	310.303	1932.75	3095.6	1557.33	7082.15	6504.62	6980	2518.15	2469.88	2615.04	1984.22	6331.69	3921.53	8320.75	2512.21	3085.09	16104.4
SFN	55313.7	53165.9	46422.6	92144	48247.8	67403.4	70250.6	59806.7	72752.5	46631.4	108739	65679	52055.4	80047.6	24322.9	35694.6	31853.3	34230.3	200197	32971.8	19700.8	66301.7	40945.2	45286.6	12397.4	61030	76481.5	94547.4	45839.1	14443.7
SFRP1	2613.01	3009.23	9008.82	4075.05	3798.63	2929.09	3092.07	3777.6	6171.56	6106.43	3403.85	18829.7	2970.9	6619.61	26381.4	3969.14	9558.63	19173.2	5850.59	7150.9	6866.82	4706.28	9417.65	24382.4	8095.62	Filtered	20676.6	26042.7	25558.9	40455.3
SH3BGRL	640.803	1397.75	968.172	775.829	1116.26	870.231	162.665	449.135	298.09	811.645	913.956	1286.63	127.132	168.403	262.168	1139.22	5023.41	1884.01	1585.52	2392.92	5216.04	1103.03	2797.1	1100.23	1983.86	1643.18	Filtered	2221.49	1096.32	2304.06
SH3GL1	2511.71	1029.98	1721.37	2589.33	684.611	Filtered	3167.67	3547.98	5872.02	680.433	7396.14	1399.76	941.777	1467.5	1780.43	7301.5	Filtered	Filtered	Filtered	Filtered	Filtered	547.448	Filtered	Filtered	Filtered	Filtered	Filtered	Filtered	Filtered	Filtered
SIAE	Filtered	Filtered	Filtered	Filtered	41.1736	Filtered	Filtered	Filtered	Filtered	Filtered	Filtered	Filtered	Filtered	Filtered	Filtered	89.6821	645.638	606.942	Filtered	206.281	Filtered	39.2655	Filtered	381.568	621.703	Filtered	Filtered	1738.58	328.612	1227.77
SIGLEC5	10.2061	Filtered	8.92035	Filtered	Filtered	Filtered	13.603	5.47516	Filtered	Filtered	Filtered	Filtered	Filtered	Filtered	18.5121	63.2299	Filtered	22.5991	Filtered	73.0761	152.403	0.336093	Filtered	Filtered	Filtered	Filtered	Filtered	2.0346	Filtered	Filtered
SLC25A3	6351.55	4467.32	7139.5	6593.94	6290.63	4247.9	3533.06	5261.4	6901.75	5555.01	7327.29	6422.83	5872.89	5042.86	5298.41	3468.87	Filtered	1687.97	Filtered	1350.44	1996.93	3025.08	717.487	5207.33	946.931	Filtered	Filtered	2017.07	5383.8	304.062
SLC25A5	4779.08	3121.85	6213.53	9935.48	6950.2	5878.71	6239.5	6487.65	8135.14	3914.67	12770.3	7763.07	4273.52	6529.86	3879.76	2687.21	556.919	2071.64	Filtered	1279.8	Filtered	1722.55	7041.61	Filtered	1112.31	Filtered	1080.27	174.185	3333.25	2237.57
SLC2A3	2752.55	788.599	1929.61	Filtered	2818.5	5678.21	294.839	528.315	531.858	4476.74	Filtered	1508.59	458.978	753.604	5145.16	5189.29	14873.6	4440.77	8468.33	6879.32	24167.2	2395.49	7870.34	Filtered	23867	Filtered	6194.46	15067.9	Filtered	13317.2
SLC44A2	82.1034	Filtered	Filtered	Filtered	27.6904	Filtered	Filtered	Filtered	Filtered	Filtered	Filtered	Filtered	Filtered	Filtered	Filtered	641.047	516.374	Filtered	Filtered	Filtered	Filtered	Filtered	Filtered	Filtered	1092.55	Filtered	Filtered	549.505	Filtered	Filtered
SLK	947.31	1002.38	830.082	1571.91	702.784	373.183	539.933	972.666	1333.2	401.79	545.369	566.708	583.236	1127.87	Filtered	260.399	Filtered	1101.61	Filtered	Filtered	Filtered	617.935	Filtered	Filtered	635.543	Filtered	Filtered	Filtered	Filtered	Filtered
SLPI	64835.1	54534.2	108651	48639.3	72537.5	185468	93523.3	55218.3	82635.7	67410.3	295463	128991	70007	38682	142224	51627.3	12356.6	168060	61023.6	41398.4	73832.7	50646.5	58171.8	257143	24247	253562	109825	70968	54450	135712
SLURP1	Filtered	Filtered	Filtered	341.166	Filtered	Filtered	Filtered	168.525	513.473	Filtered	Filtered	Filtered	142.776	70.7085	Filtered	676.845	1480.55	Filtered	9373.58	3631.11	1459.51	1071.82	13126.4	12703.4	961.32	10071.6	12246	Filtered	2793.19	3061.66
SLURP2	140.794	Filtered	Filtered	Filtered	236.704	Filtered	130.787	84.4273	267.552	Filtered	398.146	Filtered	Filtered	Filtered	120.363	33.5462	Filtered	Filtered	Filtered	Filtered	142.337	303.359	Filtered	1797.53	Filtered	Filtered	Filtered	Filtered	Filtered	Filtered
SNAP23	Filtered	692.975	182.883	Filtered	343.981	Filtered	Filtered	Filtered	Filtered	775.322	Filtered	Filtered	240.292	Filtered	Filtered	875.49	Filtered	763.713	Filtered	1070.44	2547.79	273.436	Filtered	Filtered	Filtered	Filtered	Filtered	2412.67	Filtered	5823.91
SOD2	1159.29	1247.4	1025.65	Filtered	1267.19	1957.81	959.281	942.077	886.981	2103.47	1174.89	532.277	1082.9	395.783	1717.18	1877.04	4159.21	693.773	Filtered	667.173	5294.05	431.987	1166.97	Filtered	3830.08	Filtered	Filtered	1987.01	Filtered	Filtered
SOD3	Filtered	Filtered	Filtered	Filtered	Filtered	Filtered	1023.93	Filtered	800.917	Filtered	338.804	Filtered	Filtered	1806.51	2531.46	4267.61	Filtered	3170.03	10793.5	4190.26	14130.7	12210.7	8692.35	11267	6142.01	Filtered	Filtered	Filtered	4087.49	6096.14
SPARCL1	1366.08	2732.66	3043.97	1211.48	2640.6	1458.47	1243.35	739.879	4747.85	2898.59	5374.53	5212.32	2087.49	1140.96	20462.9	4976.06	32162.9	16344.1	19360.2	17283.6	5645.31	15877	2404.62	51733.2	11081.7	56815.4	24139.3	22003.5	10614.4	111877
SPINK5	3278.32	5438.16	2418.21	1833.81	3675.47	7597.91	3256.71	6255.85	4140.63	3585.51	9414.17	8738.12	2224.57	3875.95	3161.23	4508.35	15062.3	4976.33	10409	12571.5	8770.27	5546.53	36087.8	47728.2	5895.96	24129.2	4004.11	8228.79	13107.2	11246.2
SPRR1A	246376	273432	176593	264398	234403	420020	313727	243738	260658	275107	379571	302330	180449	309178	133429	168195	57561.4	165595	326581	225332	116336	140069	171013	264664	212055	101208	285287	57196.3	243814	52767.1
SPRR1B	38552.2	24420.7	27574	44341.9	35808.7	51597.3	62478.3	28694.6	91929.9	60277.2	55970.7	50868	29213.5	66795.7	24267	23276.9	8583.7	20853.3	15453.1	38464.5	13725	22795.7	24666.6	97656.8	34706.5	2311.06	33387	7309.24	59000.1	13367.3
SPRR2A	159729	283279	192829	361728	266433	459091	423514	407304	387326	226346	534312	260818	255580	324325	211419	142574	31797.5	122414	392335	315407	458143	398806	521145	682642	75736.1	135457	154250	36122.2	199438	40459.3
SPRR2D	121260	182304	131407	189205	156574	249911	239567	317386	206674	114600	199074	210740	226148	210398	174045	43240.3	11122	46710.7	154068	96817.3	107331	74493	235988	232939	42893.3	22963.4	144124	8863.94	139288	9808.2
SPRR2E	241659	203378	135076	303181	207486	362887	402630	417101	230676	127196	446544	195735	202905	205772	117456	135047	17864.6	87248	224614	104008	124413	197638	289463	310899	64143.4	42587.8	149624	16160.2	97850	19905.9
SPRR2F	8061.19	34987.6	7991.77	19833.3	34345.3	11942.2	21382.4	26051.5	9963.46	7842.29	28566.4	7646.12	84.9986	4925.9	9223.71	7089.88	Filtered	9967.57	2872.26	21078	4665.15	12673	24863.2	5147.92	Filtered	Filtered	Filtered	Filtered	1885.53	Filtered
SPRR2G	11573.4	8553.99	615.527	31937.5	4119.28	22603.2	40693.3	25631.7	6963.04	15286.4	8730.71	18322.5	7054.82	14346.3	16316.7	3379.03	Filtered	Filtered	981.859	Filtered	Filtered	3266.74	Filtered	Filtered	Filtered	Filtered	Filtered	Filtered	Filtered	Filtered
SPRR3	2052298	1.49558e+06	1.34039e+06	1.94767e+06	968633	2.72874e+06	1.99672e+06	1.05605e+06	2465344	1.41612e+06	3.14811e+06	1.90115e+06	1.14904e+06	2.31626e+06	1.30664e+06	1.54173e+06	686358	1.77188e+06	2203598	1.39859e+06	891070	1.02387e+06	1356272	2644866	909452	610256	1.66441e+06	652393	1.47741e+06	434130
SPTAN1	3862.28	3638.11	3263.47	4328.37	2352.33	8649.11	6320.53	4484.84	5434.94	4452.97	5016.85	5686.29	4521.12	6446.83	3779.83	2603.52	Filtered	4248.35	Filtered	7610.4	Filtered	2956.95	Filtered	Filtered	2493.24	Filtered	Filtered	1243.11	40286.9	Filtered
SPTBN2	752.652	1292.42	826.716	443.038	633.027	Filtered	374.142	900.237	854.309	209.604	Filtered	998.568	1365.72	2134.12	Filtered	508.844	Filtered	164.777	Filtered	Filtered	Filtered	Filtered	Filtered	Filtered	Filtered	Filtered	Filtered	Filtered	Filtered	Filtered
SQOR	2535.19	2869.32	1761.43	1810.99	1691.04	4398.27	2197.71	2520.79	3183.17	1957.65	2653.24	3905.23	2441.46	2243.87	9422.71	1886.6	Filtered	18142.5	Filtered	299.191	1122.16	343.087	Filtered	Filtered	Filtered	Filtered	Filtered	449.138	Filtered	Filtered
SRSF7	394.425	228.508	307.689	71.6902	495.205	Filtered	Filtered	124.121	61.7871	151.405	Filtered	158.677	190.907	Filtered	Filtered	108.958	Filtered	18.6441	Filtered	Filtered	Filtered	Filtered	Filtered	Filtered	Filtered	Filtered	Filtered	Filtered	Filtered	Filtered
SSBP1	789.654	1978.98	1902.1	1659.24	1608.12	1668.72	3304.16	2010.49	2009.87	1289.91	2368.95	1109.73	2238.45	1970.27	Filtered	348.806	Filtered	Filtered	Filtered	Filtered	Filtered	Filtered	Filtered	Filtered	Filtered	Filtered	Filtered	Filtered	Filtered	Filtered
SSR1	298.649	269.009	227.346	Filtered	295.277	275.16	157.387	391.415	106.619	277.342	325.864	130.531	504.891	209.566	Filtered	82.8196	Filtered	Filtered	Filtered	Filtered	Filtered	Filtered	Filtered	Filtered	Filtered	Filtered	Filtered	Filtered	Filtered	Filtered
ST13	2652.89	2688.69	3457.95	3378.88	3348.8	6455.66	2525.89	2820.63	4664.88	3172.01	3993.06	3455.89	2274.24	2850.73	1030.89	2333.86	3218.22	1165.03	1613.38	345.344	Filtered	3830.91	Filtered	Filtered	725.899	Filtered	Filtered	5575	51.0631	1681.37
STIP1	2245.67	3129.48	2159.25	1365.78	2816.04	2110.95	2842.32	3228.09	2269.29	2225.66	3517.84	4241.95	3054.26	1407.45	2178.75	956.977	Filtered	148.241	885.533	2591.3	962.262	694.653	4573.61	Filtered	Filtered	Filtered	Filtered	1646.6	Filtered	1595.48
STK24	734.978	1525.54	785.019	861.071	1275.97	Filtered	519.936	1478.12	1691.43	Filtered	Filtered	871.606	1699.73	Filtered	Filtered	394.539	Filtered	Filtered	Filtered	Filtered	Filtered	Filtered	Filtered	Filtered	Filtered	Filtered	Filtered	229.402	Filtered	Filtered
STOM	3135.37	5362.2	2371.57	809.837	2302.97	11921.4	1173.45	3142.06	1502.18	8484.41	4725.01	1973.88	478.15	811.258	4829.83	5509.38	23202.1	7158.3	14131	10036.1	36521.4	2183.47	16098.3	13913.5	33517.8	7000.11	Filtered	13424	8240.48	10889.1
STX7	24.4664	155.242	50.2523	Filtered	136.955	Filtered	Filtered	280.743	28.9581	58.4156	Filtered	88.4522	92.0329	44.6351	Filtered	44.5636	Filtered	Filtered	Filtered	280.996	293.946	Filtered	Filtered	Filtered	162.031	Filtered	Filtered	Filtered	Filtered	197.254
SUCLG1	1103	561.258	828.589	509.957	1065.17	611.579	287.959	2070.75	285.938	306.648	27.7065	626.727	1026.67	252.631	Filtered	373.7	Filtered	Filtered	Filtered	Filtered	Filtered	Filtered	Filtered	Filtered	Filtered	Filtered	Filtered	Filtered	Filtered	Filtered
SULT2B1	14498	8912.56	13143.2	20211.4	9719.99	19044	18263.9	12805.3	23598.7	19101.3	29691.8	25563.3	20545.3	12604.3	10349.8	9413.26	Filtered	8578.17	Filtered	6263.05	Filtered	4160.44	Filtered	Filtered	Filtered	29039.4	Filtered	8601.01	12146.3	Filtered
SUMO3	771.822	202.376	439.428	139.519	Filtered	Filtered	36.9664	Filtered	639.205	560.322	Filtered	1803.07	90.9697	Filtered	Filtered	2287.17	Filtered	4831.41	Filtered	7031.29	Filtered	457.871	Filtered	Filtered	12344.6	Filtered	Filtered	4731.8	Filtered	7401.33
SUN2	489.303	609.321	297.794	385.8	136.039	596.361	Filtered	751.46	70.9607	442.12	948.338	Filtered	42.111	Filtered	168.049	72.458	Filtered	Filtered	Filtered	Filtered	Filtered	Filtered	Filtered	Filtered	Filtered	Filtered	Filtered	Filtered	Filtered	Filtered
SYPL1	1720.75	1983.47	1799	1964.97	2668.69	1333.37	2043.2	2436.88	2405.63	2125.75	2237.13	1606.83	1740.19	1581.5	1388.93	1177.17	Filtered	483.604	Filtered	Filtered	Filtered	372.737	Filtered	Filtered	Filtered	Filtered	Filtered	864.614	Filtered	Filtered
TACSTD2	1266.73	1331.01	1584.39	2885.15	1338.82	3187.7	2324.56	2620.18	3158.27	1206.62	3190.62	1739.82	1889.82	2105.22	1549.83	1426.55	Filtered	1536.33	Filtered	1003.14	Filtered	519.437	1834.43	1885.12	339.455	Filtered	17248.8	1751.36	Filtered	Filtered
TAGLN2	1242.22	1655.13	1904.98	1346.14	1429.59	1139.96	1780.04	1029.4	2032.95	1124.9	2742.83	2494.67	1445.91	1467.25	595.135	1253.75	1441.73	1794.94	4059.85	2327.06	2317.77	2118.64	967.388	3219.31	1482.82	41370.4	3698.93	2541.77	867.92	1670.24
TALDO1	9568.89	10219.9	7127.37	6306.04	9264.82	13945.2	6825.21	6901.75	6374.58	13581	11294.7	7342.36	9990.92	5347.53	10030.1	22012.3	79040.7	24758.3	76174.2	48381.2	103681	25374.6	43904.2	43025	54208.3	37247	36766.1	50241.2	29792	41454.3
TARS1	2029.25	2142.01	2343.19	2605.65	1860.88	424.76	2831.07	1321.88	2989.95	2182.9	4892.07	2965.62	2663.87	2628.93	1606.13	1863.75	1656.98	2443.17	Filtered	2735.78	3268.13	2254.73	1474.06	Filtered	998.744	Filtered	Filtered	3507.84	2785.52	2422.9
TCHH	1303.33	840.092	1028.62	4102.53	1551.16	2505.9	8575.19	4402.08	2626.24	5430.38	6099.1	7269.11	5214.71	2553.16	9029.75	569.418	Filtered	Filtered	1443.22	Filtered	Filtered	1093.32	Filtered	Filtered	140.443	Filtered	Filtered	2104.53	Filtered	1580.72
TCN1	3608.24	3993.94	5760.77	4562.47	3671.95	4104.44	1455.88	4242.46	11960.2	10893.8	15336.2	14848.2	4180.08	7264.66	31013	17148.9	86378	51267.2	121493	51749.6	52792.9	27557.9	69573.5	198144	77281.6	246770	246563	56508.5	95406.5	134807
TCP1	4767.57	3751.6	3616.22	5269	3474.58	11617	7043.1	6716.17	5765.79	6170.26	4880.96	2332.75	3058.17	6580.23	5339.15	3047.47	Filtered	1636.77	Filtered	2839.66	Filtered	2432.49	Filtered	Filtered	3186.97	Filtered	Filtered	5713.44	Filtered	669.89
TECR	2490.23	1180.18	1759.69	3261.19	1208.88	5769.73	3870.72	2737.42	4800.96	3831.81	7805.34	1303.15	4009.22	2690.56	3154.22	1508.54	Filtered	395.7	Filtered	2338.68	Filtered	1253.87	Filtered	Filtered	254.454	Filtered	Filtered	161.227	271.026	Filtered
TF	11795	13061.4	15432.6	23318.1	21393.2	39482.3	10655.1	12823	12847.9	40914.8	55315	16733.1	10170.1	10304.3	77576.5	52002.5	248446	119578	680078	234676	428124	88526.2	294476	188289	275778	485241	188172	102705	121692	339521
TGM1	12745.9	15872.1	14788.4	25100.2	14323.7	12414	16256.7	12599.3	21352.2	8996.46	31443.4	19312	16502.8	18111.1	8335.66	6971.49	4304.73	8633.2	26944.5	5133.13	4794.01	9110.77	3627.68	2454.19	2595.55	Filtered	7816.8	2064.64	18022.4	175261
TGM3	44496.7	67356	53721.2	96851.4	42354.4	43932.5	63407.8	76680.6	72656.9	40797.1	109988	70330.4	56736.5	62895	26363.2	25524.4	19511.6	31471.6	48832.6	19218.1	10796.3	27306.6	57780.4	61506	19272.5	24004.5	56400.5	33635.9	60335.2	8790.95
THBS1	961.113	702.496	684.684	877.079	691.336	673.077	1160.27	1241.36	1141.13	1516.78	1807.24	3230.85	740.789	1962.19	5147.47	1758.89	2976.29	3451.45	4174.76	1755.76	1552.56	2643.89	5559.13	8230.13	6522.86	8639.44	8792.59	5321.39	13787	11366.7
TIMP1	1678.87	2277.82	4041.79	2590.7	2769.2	4921.01	3035.57	4215.64	11937.4	8142.6	19063.5	13711.6	2825.29	7782.69	24348.6	5895.49	27857.1	30623.6	40491.2	27775.4	29725.1	25529.4	55646.2	138617	35555.1	106823	101128	22621.1	76636.1	67834.5
TIMP2	581.068	2040.92	1166.35	Filtered	1293.36	Filtered	Filtered	175.492	Filtered	7534.81	Filtered	10028.8	1980.86	Filtered	17536.6	2158.6	49444.8	13911.8	Filtered	17644.9	Filtered	9882.5	1652.98	Filtered	38470.3	Filtered	Filtered	13827.6	66671.8	35399.1
TJP1	270.494	677.518	347.923	401.61	138.354	Filtered	729.67	167.614	755.51	74.5863	Filtered	Filtered	175.32	507.867	Filtered	171.132	Filtered	Filtered	975.242	Filtered	Filtered	Filtered	Filtered	Filtered	Filtered	Filtered	Filtered	Filtered	Filtered	Filtered
TKT	45248.1	58172	31827.5	28353.9	46375.4	69219	26747.5	39895.7	28286.4	68910.4	47920.4	35889.5	53784.9	25550.1	60284.7	109409	558552	152589	306414	273369	579335	105738	468841	193660	473231	162136	357528	317467	120663	220881
TLN1	713.941	818.115	613.505	341.824	852.494	1146.49	323.311	554.568	320.195	1157.09	298.401	337.791	529.943	319.911	479.418	1324.59	2893.49	1613.25	2963.69	2653.38	4680.28	1167.62	3879.92	Filtered	2255.69	667.371	Filtered	3691.95	68072.2	3158.41
TMED2	420.793	1094.14	668.531	1367.58	583.567	1371.91	1047.44	770.867	705.428	302.956	Filtered	616.44	1108.77	256.589	Filtered	744.955	Filtered	Filtered	Filtered	8677.42	Filtered	Filtered	Filtered	Filtered	Filtered	Filtered	Filtered	Filtered	Filtered	Filtered
TMED3	126.11	205.676	218.151	Filtered	98.1798	Filtered	97.5767	264.562	217.321	Filtered	Filtered	Filtered	204.132	Filtered	Filtered	46.3564	Filtered	Filtered	Filtered	Filtered	Filtered	Filtered	Filtered	Filtered	Filtered	Filtered	Filtered	Filtered	Filtered	Filtered
TMED7	18472.6	3733.29	1825.86	30797.7	2299.73	21698.6	Filtered	20352.5	15748.2	28394.8	Filtered	3497.91	4059.48	9569.06	Filtered	17299.3	133054	3744.99	75067	134426	22721.4	Filtered	Filtered	Filtered	Filtered	Filtered	Filtered	192771	Filtered	102943
TMPRSS11B	13403.6	8172.23	7379.38	11039.4	6228.37	10609	5523.06	7467.41	12409.1	5082.6	10902.3	6228.8	11609.4	6961.82	5566.23	10533.8	Filtered	2813.75	2763	999.5	Filtered	3820.58	10108	Filtered	Filtered	Filtered	Filtered	3589.62	5480.46	Filtered
TMPRSS11D	3972.59	6264.3	5511.27	2569.88	4207	4428.42	5995.75	3519.79	5134.58	3858.76	6236.51	6858.52	3370.13	2392.55	1854.65	3049.07	3783.28	17079.6	2049.55	12937	2738.34	1906.34	26466.4	25971.8	5416.24	Filtered	Filtered	6117.58	8397.49	1849.79
TMPRSS11E	5840.93	5412.62	8744.68	5071.12	7725.18	12564.1	8795.92	3833.98	10602.2	8410.64	7962.87	9850.24	4156.96	4039.41	4630.71	4649.51	28398.9	6806.27	8609.45	3765.96	3837.79	5872.76	4533.91	30315	9175.18	Filtered	1159.52	7847.61	5945.14	6260.24
TMSB4X	2044.89	7164.05	6456.17	Filtered	7291.09	8592.51	806.484	1001.04	3120.15	13508.1	4877.77	1284.03	2188.42	4097.61	4015.78	4656.11	18035.3	8881.55	Filtered	17044.8	14209.3	Filtered	Filtered	Filtered	20283.4	Filtered	Filtered	5807.96	3874.82	5156.08
TMX1	1396.77	2123.84	1547.36	Filtered	2118.34	2517.75	1214.11	1279.45	392.291	2908.92	718.003	1244.83	1843.2	1382.48	1558.35	1489.05	Filtered	Filtered	Filtered	264.788	Filtered	Filtered	Filtered	Filtered	Filtered	Filtered	Filtered	650.049	Filtered	Filtered
TNKS1BP1	631.263	44.4699	581.372	1780.77	525.435	773.624	1333.11	1136.78	1560.66	686.402	Filtered	1313.02	163.087	218.017	Filtered	99.1083	Filtered	Filtered	Filtered	Filtered	2098.61	98.0956	Filtered	Filtered	Filtered	Filtered	Filtered	Filtered	Filtered	Filtered
TOLLIP	5186.41	6663.7	6353.1	3973.94	6384.35	5791.68	5749.53	3331.78	3954.11	6966.16	4473.13	5753.48	6114.03	4890.35	2446.41	3757.17	2752.22	1608.09	Filtered	3225.33	Filtered	1930.29	2122.72	Filtered	1726.32	Filtered	Filtered	2738.68	Filtered	1604.45
TPD52L1	1885.87	579.846	327.185	3638.57	854.606	Filtered	1312.58	1028.05	134.184	3388.29	981.776	1530.06	527.597	Filtered	Filtered	149.345	Filtered	2831.7	Filtered	1355.82	Filtered	Filtered	Filtered	Filtered	Filtered	Filtered	Filtered	Filtered	Filtered	Filtered
TPD52L2	1054.97	2560.25	1374.6	1820.79	2379.24	3130.71	3558.58	2536.47	1470.05	1660.86	1587.47	2358.03	1843.34	2151.22	Filtered	195.795	1301.49	1071.31	Filtered	337.732	Filtered	Filtered	Filtered	Filtered	Filtered	Filtered	Filtered	Filtered	Filtered	Filtered
TPI1	4174.56	5932.27	3581.94	6647.93	4001.85	4876.65	5655.18	5439.05	5814.08	3292.26	8172.03	5482.76	6160.76	4263.61	4280.99	8642.96	23302	11023.9	35395.2	14875.2	38887.7	18277.6	29317.5	24474.5	10675.2	15525	22933.5	15484.6	12003.7	16674.1
TPM3	2207.88	8094.19	6108.6	3443.69	3721.78	1249.79	3932.55	4432.22	6991.09	4759.87	15583.5	9715.42	7543.59	4336.16	15553.6	2646.45	9590.42	3893.38	23869.2	8688.38	14749.3	13474.3	6908.74	27487	13052.4	16469.2	47263.4	4501.27	32821.1	14934.3
TPM4	3024.97	8754.06	5309.23	6799.23	6003.6	9811.84	5201.19	6145.46	10438.1	6856.4	12780.4	8458.89	5975.38	4211.03	5369.42	3109.68	7792.96	3090.26	11070.4	9290.6	18728.4	6694.64	10516.9	67134.2	7239.54	9008.7	7754.61	8661.37	5740.22	11650
TPP1	2862.94	2943.87	2319.69	630.176	2628.57	3540.22	417.926	1230.63	936.314	5010.74	968.488	4313.61	4371.06	2758.86	Filtered	3156.86	1373.71	7753.67	1001.72	9220.88	3773.05	2253.13	5645.47	Filtered	14287.7	1841.13	4682.54	3316.9	1333.39	14852.3
TPT1	1144.31	1023.04	1171.45	950.758	1528.67	988.714	944.093	777.347	1368.98	1546.73	1404.7	1674.87	1156.82	982.777	543.738	1474.67	3610.19	1544.65	17.8234	1058.96	3057.52	1331.95	3371.2	Filtered	1409.3	Filtered	Filtered	3323.46	126.835	1061.43
TRIM29	6149.06	5401.5	8605	7176.64	6521.26	9448.7	4027.09	4732.8	9232.03	14608.2	14296.4	8067.22	7109.12	7358.35	8169.89	3561.95	33507.2	1859.55	8718	4301.38	12590.2	4042.18	959999	42743.9	2750.32	2996.98	26053.6	2130.87	7779.79	5400.7
TSPAN6	250.337	17.4919	322.386	100.289	184.917	Filtered	374.073	140.958	170.057	125.652	Filtered	454.042	182.525	Filtered	412.311	444.114	Filtered	812.557	4063.94	434.403	2326.13	799.078	8091.68	Filtered	2380.36	15013.9	22321.5	4817.08	3644.28	1608.14
TSPO	3187.69	2137.16	9018.96	5250.65	1726.73	17175.1	5379.03	7000.33	10397.1	9183.84	15711	5856.93	1521.39	6581.35	11673	4598	Filtered	7904.33	Filtered	7583.66	Filtered	2474.34	6911.42	Filtered	6718.95	Filtered	Filtered	5137.34	3550.65	1862.12
TTLL12	1437.73	960.28	2452.25	3284.34	916.757	Filtered	2217.4	2215.75	1786.45	474.781	3555.85	1913.09	2469.27	1165.32	Filtered	272.483	Filtered	994.255	Filtered	441.517	Filtered	Filtered	Filtered	Filtered	Filtered	Filtered	Filtered	492.327	Filtered	667.89
TTR	1045.57	5112.76	6180.81	2355.42	7556.14	10790.4	2034.06	2521.84	2213.77	18041.7	10250.4	10793.1	4406.28	3327.55	29881	5428.98	59699.4	18524.5	72620.2	34554.8	34861.7	10339	14723	13011.2	25286.7	25641	19575.4	23496.1	33779.2	36977.9
TUBA1B	9113.08	11359.7	10850.8	15402.7	10855.6	13765.5	15779.6	11794.7	16532	11113.2	20535.5	17694.6	12729.6	16050.4	11620.3	6601.98	5175.22	5002.43	3595.25	6350.23	5316.81	6536.28	6681.1	8006.8	6153.1	9023.76	22481.3	8059.86	10319.8	8826.38
TUBA4A	3482.68	1639.92	3635	5443.09	3681.13	2637.03	4329.92	4799.43	4184.97	3691.64	5326.93	8681.35	1391	5086.24	2414.29	1705.27	728.335	600.396	Filtered	244.691	Filtered	1221.39	1158.72	Filtered	1249.53	Filtered	Filtered	1976.18	3172.09	757.783
TUBB2A	9417.05	6222.59	3997.17	18147.1	4232.86	4174.28	9244.46	6313.4	9580.91	2072.98	7651.3	5016.42	6859.78	14754.8	Filtered	3342.34	Filtered	8503.56	Filtered	Filtered	Filtered	992.234	Filtered	Filtered	Filtered	Filtered	Filtered	1652.75	6354.22	Filtered
TUBB3	506.19	507.061	277.048	331.381	442.629	Filtered	Filtered	280.344	3.3596	Filtered	Filtered	537.391	469.305	Filtered	Filtered	203.972	Filtered	Filtered	729.549	Filtered	Filtered	143.084	Filtered	Filtered	Filtered	651.438	Filtered	Filtered	Filtered	Filtered
TUBB4B	14436.8	12254.8	16067.9	23460	11348.2	8675.61	17146.3	11067.2	17866	8755.34	15474	17323.1	13979.8	19287.7	8447.51	9416.77	2195.3	5810.96	2819.21	5549.69	3377.29	5502.16	2261.14	Filtered	4732.43	2370.62	17477	8587.03	7177.1	2912.3
TWF1	564.528	363.244	353.271	678.223	570.138	Filtered	777.569	275.047	653.489	221.692	668.178	288.726	155.737	719.842	Filtered	16.3035	Filtered	461.805	Filtered	Filtered	Filtered	320.333	Filtered	Filtered	Filtered	Filtered	Filtered	Filtered	Filtered	Filtered
TXN	36188.4	49170	36203.9	36237.2	42194.8	38714.6	46862.5	51039.8	39513.9	31859.7	67442.8	46908.7	40214.9	42455.8	21166.7	36687.3	95792.5	68474.8	95408.2	110569	80737.3	45888.9	133278	153754	50534.8	97706.1	74980.9	96219.5	93335.6	70983.9
TXNDC17	7420.41	5615.42	6126.8	2606.06	3237.55	Filtered	5161.73	3041.13	7638.27	3996.77	8748.7	7056.61	3151.8	8573.85	10987.5	9540.79	43759.9	31225.4	87257.1	13552.2	32088.1	29433.6	8735.02	67262.6	15287.4	32120.5	48201.4	24325.1	13313	35238.3
TXNDC5	342.868	484.81	1142.5	852.059	454.35	Filtered	962.032	980.3	1207.41	773.453	Filtered	293.845	1183.59	1488.1	Filtered	Filtered	Filtered	1465.47	Filtered	1483.23	1600.62	1410.87	Filtered	Filtered	Filtered	Filtered	Filtered	Filtered	2360.46	Filtered
TYMP	6169.88	7032.93	1678.65	2043.6	4295.33	3527.21	4647.74	6685.16	1703.43	2134.11	16724.6	1617.12	725.132	1168.42	1446.61	16328.8	12386.1	16415.3	25617.6	12735	5217.32	12610.4	2444.16	Filtered	6389.62	Filtered	5887.08	12840	34700.4	20406.3
UBA1	2211.66	2490.77	2936.49	2808.93	1927.79	2767.44	2330.87	2472.04	3872.55	3217.98	4422.46	2798.76	2375.69	2851.03	1864.85	2252.4	5176.1	2054.38	3844.25	2790.21	2203.82	2811.96	2276.3	Filtered	2486.09	Filtered	Filtered	3697.79	1961.44	4510.06
UBE2D3	2223.71	2544.76	1840.19	589.345	2469.36	1906.44	1700.98	2069.34	2048.98	2452.99	1704.54	3046.38	1840.02	1386.19	601.06	1926.52	1091.85	1889.12	588.654	3368.96	Filtered	154.803	Filtered	Filtered	1741.67	Filtered	Filtered	4927.75	Filtered	4717.33
UBE2K	1917.39	2454.34	840.609	3574.56	2976.06	833.167	4652.41	2352.56	2884.16	Filtered	2938.71	Filtered	3001.18	2209.53	Filtered	678.423	Filtered	Filtered	8289.82	Filtered	1838.81	3232.15	Filtered	Filtered	Filtered	Filtered	Filtered	Filtered	Filtered	Filtered
UBE2V1	1926.42	2454.01	1542.34	2129.11	2342.83	1764.23	1271.69	2444.89	1975.68	1683.84	1741.27	1789.33	1775.11	1327.22	579.854	2190.69	4203.85	2684.34	4565.26	3374.13	7885.25	3421.09	3197.52	3688.32	2403.57	Filtered	1907.35	4429.8	478.496	2988.54
UGDH	1125.87	474.131	1170.94	Filtered	585.098	Filtered	Filtered	1264.56	2872.59	Filtered	1081.32	1671.6	2203.22	Filtered	Filtered	444.861	Filtered	Filtered	Filtered	Filtered	Filtered	Filtered	Filtered	Filtered	Filtered	Filtered	Filtered	1215.25	Filtered	Filtered
UGP2	3325.47	4121.99	2968.93	2088.58	4262.75	7280	2254.64	2657.65	2915.55	4744.19	4477.38	2442.6	2564.02	2408.94	1509.72	3963.73	9344.46	5196.12	3701.17	8234.23	9544.01	5416.35	11584.9	Filtered	6384.98	Filtered	Filtered	9217.11	2649.32	7991.07
UNC45A	671.222	1024.54	454.837	Filtered	721.176	Filtered	Filtered	Filtered	Filtered	Filtered	Filtered	Filtered	1127.91	Filtered	Filtered	302.924	Filtered	Filtered	Filtered	Filtered	Filtered	Filtered	Filtered	Filtered	Filtered	Filtered	Filtered	Filtered	Filtered	Filtered
UQCRB	776.385	1063	889.612	Filtered	514.72	Filtered	849.41	993.653	859.438	643.921	816.98	1477.64	1073.94	686.693	Filtered	348.708	Filtered	Filtered	Filtered	189.782	Filtered	Filtered	Filtered	Filtered	Filtered	Filtered	Filtered	Filtered	Filtered	Filtered
UQCRC1	2485.33	1413.21	1663.78	2877.51	1644.19	3587.09	2547.93	1956.4	3123.32	949.104	2636.22	967.01	1759.2	2814.88	Filtered	952.624	Filtered	254.171	Filtered	577.292	Filtered	Filtered	Filtered	Filtered	Filtered	Filtered	Filtered	Filtered	Filtered	Filtered
UQCRC2	2114.04	840.764	1024.56	1440.35	679.186	3007.21	1056.31	1950.13	2783.3	958.972	1175.2	1871.89	767.065	2538.47	Filtered	383.502	Filtered	Filtered	Filtered	Filtered	Filtered	195.483	Filtered	Filtered	Filtered	Filtered	Filtered	Filtered	Filtered	Filtered
VAMP2	Filtered	Filtered	204.403	Filtered	Filtered	Filtered	Filtered	Filtered	Filtered	Filtered	Filtered	Filtered	451.011	Filtered	Filtered	39.2553	Filtered	Filtered	Filtered	Filtered	179.536	Filtered	Filtered	Filtered	Filtered	Filtered	Filtered	155.497	Filtered	Filtered
VAPA	7339.13	11470.7	5316.68	894.499	9706.26	24405.1	2283.41	1199.97	2858.88	18273.4	10086.9	8923.33	6737.15	2552.82	42346.3	16936.8	1.1932e+06	34987.6	527984	106950	318477	32576.6	236939	58626.8	73565.8	Filtered	Filtered	34078.7	66562.3	219236
VAT1	8684.99	10206.7	7480.4	12112.2	11245.1	8282.39	5831.81	6154.85	15117.1	12868.9	13279.4	4575.47	10332.4	8470.41	22655.2	19974.5	55517	29089	31581.9	24854.6	30950.2	21897	16535.6	27223.8	36660.6	16362.8	13430.4	25569.1	14007.5	50124.8
VCL	4708.05	6338.13	4127.73	6924.37	5791.81	9425.65	7536.71	7749.88	7292.76	7109.25	7888.99	4981.17	4619.83	6649.25	8945.91	8010.71	25798.2	9889.78	26968.6	15949.1	39979.4	14695.7	26518.4	16823.8	17232.9	10543.5	Filtered	11650.5	12558.6	21194.1
VCP	6715.57	4013.43	5573.46	7620.08	5038.85	4794.58	5556.45	6678.44	5609.55	5340.53	9299.36	7543.76	4406.95	5657.49	1748.52	3065.65	3.61378	1003.01	2194.58	1340.02	1265.74	1770.69	Filtered	Filtered	1920.9	Filtered	Filtered	2976.51	2480.21	Filtered
VDAC1	1120.56	3587.02	2594.6	1758.82	3750.59	2928.97	826.195	1324.63	2589.38	1808.3	2669.03	5930.2	2807.52	1673.84	989.502	783.894	Filtered	1241.4	Filtered	741.139	Filtered	2604.34	72055.3	Filtered	Filtered	Filtered	158798	Filtered	Filtered	Filtered
VDAC2	1510.72	1767.37	1745.1	1948.4	1474.21	1401.47	1244.41	2012.65	2393.9	1795.57	3809.59	1767.87	2295.52	1514.13	1987.08	707.992	Filtered	2358.41	Filtered	1647.19	349.056	317.654	Filtered	Filtered	575.199	Filtered	Filtered	Filtered	742.709	Filtered
VIM	2678.12	2956.34	3749.02	1445.81	5565.05	9129.79	2214.62	5175.62	2413.57	8448.25	9997.21	3735.22	1014.1	2370.7	11041.7	3515.07	Filtered	1270.02	7672.98	3037.15	499.037	1840.51	6135.36	Filtered	4666.42	1062.87	Filtered	2681.51	1937.63	422.949
VN1R5	4194.87	542.487	Filtered	20061.8	2031.74	49358.1	17824.1	2487.61	6489.21	1058.59	285.603	15862.2	4041.61	8413.03	15459.2	3235.79	Filtered	Filtered	20543.6	252.328	1443.32	7045.62	Filtered	Filtered	Filtered	Filtered	Filtered	1885.98	Filtered	6966.48
VNN2	589.743	564.469	1150.21	1201.23	502.29	3608.58	1053.02	247.698	Filtered	858.623	Filtered	1097.91	258.622	Filtered	523.453	1619.23	5719.45	1172.62	Filtered	1125.39	54999.1	893.603	28789.2	Filtered	5733.08	Filtered	Filtered	9780.85	Filtered	1740.81
VPS35	2058.36	2122.88	1537.85	1574.07	1798.44	1690.11	1051.59	1317.54	2250.02	2056.52	1546.74	1815.3	1874.72	1224.07	769.97	1223.62	262.362	377.258	Filtered	830.93	640.225	274.232	Filtered	Filtered	936.644	Filtered	Filtered	2539	1016.81	2205.43
VPS4B	4631	3770.95	3108.31	4188.57	3481.53	5226.78	6737.6	3641.37	7191.02	3243.95	6929.21	2662.02	5187.34	3835.95	3501.6	3207.47	Filtered	1650.86	Filtered	565.792	Filtered	1049.06	Filtered	Filtered	3543	Filtered	Filtered	3878.3	6231.72	Filtered
VSIG10L	7196.9	1151.64	4225.52	7985.68	1247.15	Filtered	Filtered	552.247	2038.83	1876.6	Filtered	3531.59	3013.75	12183.9	4004.91	5700.68	53172.9	7956.42	Filtered	1570.23	Filtered	2503	6634.37	107458	Filtered	2289.3	10717.5	31238.9	65324.9	Filtered
VTN	792.123	803.2	1929.09	5982.66	1375.97	9037.57	1166	1025.58	1132.65	3848.91	1409.11	2422.6	1364.41	1420.61	8632.23	3607.76	2968.55	6063.89	37830.9	5704.84	9032.41	3833.39	9187.52	1902.3	18383.7	5947.72	6092.53	16412.9	7168.41	18303.3
WBP2	937.072	2138.46	2775.63	1811.32	2132.24	Filtered	1503.88	487.008	948.284	6368.06	4558.79	5148.44	2033.92	5426.1	15567.9	6595.16	Filtered	11792.7	Filtered	13565.9	14452	2114.97	Filtered	Filtered	39035.9	Filtered	Filtered	10238.9	Filtered	37474.4
WDR1	7025.36	7876.97	8892.27	7972.17	6716.56	8612.54	7565.38	5612.49	7423.8	7580.41	15572.2	6841.39	9007.16	8104.37	11883	9575.27	26049	15070.9	37200.8	18577.3	48433.3	8906.72	25107.5	17485.2	23992.5	21186	17204.2	17628.5	16330	22845.5
WFDC2	16256.5	9321.11	15764.1	13130.7	16161.4	21323.8	10309.2	31901	12659.4	44405.7	63282.9	60205.5	12411.9	34594.5	55772.8	89828.1	89489.8	144788	468608	122801	281375	82490.4	865948	371175	196344	516737	176721	82782	288007	243329
YWHAB	13962.2	19300.7	18303.1	33657.8	16255.8	23105.7	22428.7	17640.9	27546.3	14712.2	45218.3	24783.3	19578.9	23353.7	11160.3	14432.2	21944.4	17594.7	79646.9	25807.7	26179.1	22016.2	27781.7	15284.8	19472.5	26489.3	32010	38202.8	26384.9	18928
YWHAE	2141.72	1159.81	1725.34	3562.56	1513.62	1081.09	2382.53	1831.56	3127.27	1678.23	3187.06	1962.21	2186.47	2054.75	1061.99	1922.52	1935.91	1343.27	5192.39	2779.13	2794.75	3552.22	896.713	Filtered	959.912	Filtered	Filtered	3577.03	638.847	1989.12
YWHAG	3730.38	1241.01	2404.74	4386.44	2103.05	4263.09	2685.27	1718.94	3251.68	2333.79	3949.46	3391.47	2201.3	4009.22	2016.44	5146.32	8268.72	6172.04	5636.84	5533.23	5480.42	4791.52	2168.49	Filtered	4007	Filtered	Filtered	18307.7	5053.77	7101.62
YWHAQ	1885.12	1788.87	2274.24	3301.38	2878.08	3053.83	3293.43	2499.39	3544.29	2037.95	6071.56	3122.17	1897.05	2019.21	854.183	1682.51	7697.98	2210.26	7747.97	1321.55	4605.52	2043.7	12133	Filtered	1164.63	Filtered	Filtered	2634.92	1608.02	2945.4
YWHAZ	42723.3	41727.9	47402.1	87193	34775.9	72111.2	69540	38411.6	86356.5	34448.7	83257.7	46268.1	50593.4	72326.2	31486.6	51511.2	49026.1	40696.2	209000	54484.2	113838	92503.4	83397	70144.2	30151.2	78285.6	104070	119240	55604.2	29894.3
ZG16B	454203	1.66294e+06	2.69763e+06	1.07423e+06	1.66607e+06	3.3715e+06	1.82124e+06	662517	4.48557e+06	1.57796e+06	6586538	2.15066e+06	1.61345e+06	2.35588e+06	17672562	563108	1.70623e+06	8.21451e+06	3.43806e+06	3.39607e+06	2.32639e+06	1.10496e+06	1.40068e+06	33416420	3.30349e+06	48050140	8815769	5.72383e+06	5688104	27444596
ZNF185	1560.21	2629.52	3028.12	1747.81	1144.05	1208.83	1859.83	1212.33	3392.81	1595.34	3448.14	2481.49	2162.12	2725.52	1285.68	530.539	Filtered	4118.84	Filtered	3016.27	Filtered	399.01	37363.5	3507.34	18662.2	Filtered	11808	2972.48	2971.63	Filtered

## Sheet: Enrichment_Analysis_Visualizer_
term	p-value	q-value
Tongue-keratinocyte	3.65367e-73	1.71357e-70
Tongue-basal Cell	5.00701e-68	1.17414e-65
Tongue-epithelial Cell	7.14104e-60	1.11638e-57
Eye-conjunctival Epithelial Cell	2.66793e-58	3.12815e-56
Trachea-basal Cell	9.54249e-57	8.95086e-55
Eye-radial Glial Cell	3.26901e-55	2.55527e-53
Eye-epithelial Cell Of Lacrimal Sac	1.07303e-53	5.0325e-52
Eye-lacrimal Gland Functional Unit Cell	1.07303e-53	5.0325e-52
Trachea-serous Cell Of Epithelium Of Trachea	1.07303e-53	5.0325e-52
Salivary Gland-acinar Cell Of Salivary Gland	1.07303e-53	5.0325e-52
Trachea-secretory Cell	3.37601e-52	1.31946e-50
Bladder-nk Cell	3.37601e-52	1.31946e-50
Spleen-plasmacytoid Dendritic Cell	1.01844e-50	3.18431e-49
Spleen-intermediate Monocyte	1.01844e-50	3.18431e-49
Thymus-dn4 Thymocyte	1.01844e-50	3.18431e-49
Spleen-hematopoietic Stem Cell	2.94662e-49	5.11839e-48
Salivary Gland-basal Cell	2.94662e-49	5.11839e-48
Blood-basophil	2.94662e-49	5.11839e-48
Uterus-epithelial Cell	2.94662e-49	5.11839e-48
Mammary-luminal Epithelial Cell Of Mammary Gland	2.94662e-49	5.11839e-48
Eye-limbal Stem Cell	2.94662e-49	5.11839e-48
Lung-basal Cell	2.94662e-49	5.11839e-48
Trachea-goblet Cell	2.94662e-49	5.11839e-48
Thymus-medullary Thymic Epithelial Cell	2.94662e-49	5.11839e-48
Lung-serous Cell Of Epithelium Of Bronchus	2.94662e-49	5.11839e-48
Lung-respiratory Goblet Cell	2.94662e-49	5.11839e-48
Vasculature-epithelial Cell	2.94662e-49	5.11839e-48
Blood-cd24 Neutrophil	8.58728e-49	1.43837e-47
Spleen-cd8-positive, Alpha-Beta T Cell	3.76339e-48	6.08631e-47
Muscle-mesothelial Cell	8.17869e-48	1.0367e-46
Salivary Gland-salivary Gland Cell	8.17869e-48	1.0367e-46
Salivary Gland-neutrophil	8.17869e-48	1.0367e-46
Eye-corneal Epithelial Cell	8.17869e-48	1.0367e-46
Bone Marrow-cd24 Neutrophil	8.17869e-48	1.0367e-46
Blood-plasma Cell	8.17869e-48	1.0367e-46
Blood-plasmablast	8.17869e-48	1.0367e-46
Bone Marrow-granulocyte	8.17869e-48	1.0367e-46
Lung-bronchial Vessel Endothelial Cell	2.17823e-46	2.12832e-45
Bladder-bladder Urothelial Cell	2.17823e-46	2.12832e-45
Lung-mesothelial Cell	2.17823e-46	2.12832e-45
Bone Marrow-erythroid Progenitor	2.17823e-46	2.12832e-45
Bone Marrow-myeloid Progenitor	2.17823e-46	2.12832e-45
Spleen-plasma Cell	2.17823e-46	2.12832e-45
Thymus-plasma Cell	2.17823e-46	2.12832e-45
Salivary Gland-b Cell	2.17823e-46	2.12832e-45
Salivary Gland-duct Epithelial Cell	2.17823e-46	2.12832e-45
Heart-hepatocyte	2.17823e-46	2.12832e-45
Large Intestine-plasma Cell	2.17823e-46	2.12832e-45
Blood-granulocyte	4.57306e-46	4.37707e-45
Blood-cd141-positive Myeloid Dendritic Cell	2.67855e-45	2.51248e-44
Blood-monocyte	5.56756e-45	4.50204e-44
Bladder-b Cell	5.56756e-45	4.50204e-44
Large Intestine-transit Amplifying Cell Of Large Intestine	5.56756e-45	4.50204e-44
Mammary-fibroblast Of Breast	5.56756e-45	4.50204e-44
Liver-intrahepatic Cholangiocyte	5.56756e-45	4.50204e-44
Trachea-mucus Secreting Cell	5.56756e-45	4.50204e-44
Trachea-tracheal Goblet Cell	5.56756e-45	4.50204e-44
Skin-melanocyte	5.56756e-45	4.50204e-44
Liver-neutrophil	1.14396e-44	9.09349e-44
Trachea-cd4-positive, Alpha-Beta T Cell	6.71459e-44	5.24857e-43
Trachea-double-positive, Alpha-Beta Thymocyte	1.36593e-43	8.65704e-43
Salivary Gland-myoepithelial Cell	1.36593e-43	8.65704e-43
Uterus-epithelial Cell Of Uterus	1.36593e-43	8.65704e-43
Small Intestine-plasma Cell	1.36593e-43	8.65704e-43
Thymus-naive Regulatory T Cell	1.36593e-43	8.65704e-43
Prostate-club Cell Of Prostate Epithelium	1.36593e-43	8.65704e-43
Mammary-basal Cell	1.36593e-43	8.65704e-43
Thymus-mesothelial Cell	1.36593e-43	8.65704e-43
Vasculature-endothelial Cell	1.36593e-43	8.65704e-43
Spleen-cd1c-positive Myeloid Dendritic Cell	1.36593e-43	8.65704e-43
Lung-lung Microvascular Endothelial Cell	1.36593e-43	8.65704e-43
Lung-club Cell	1.36593e-43	8.65704e-43
Blood-myeloid Progenitor	1.36593e-43	8.65704e-43
Bladder-mast Cell	1.36593e-43	8.65704e-43
Mammary-vein Endothelial Cell	1.61509e-42	9.96679e-42
Thymus-myeloid Dendritic Cell	1.61509e-42	9.96679e-42
Uterus-ciliated Epithelial Cell	3.21696e-42	1.57162e-41
Uterus-t Cell	3.21696e-42	1.57162e-41
Eye-plasma Cell	3.21696e-42	1.57162e-41
Blood-naive Thymus-Derived Cd4-Positive, Alpha-Beta T Cell	3.21696e-42	1.57162e-41
Skin-plasma Cell	3.21696e-42	1.57162e-41
Skin-epithelial Cell	3.21696e-42	1.57162e-41
Prostate-hillock Cell Of Prostate Epithelium	3.21696e-42	1.57162e-41
Mammary-endothelial Cell Of Artery	3.21696e-42	1.57162e-41
Blood-t Cell	3.21696e-42	1.57162e-41
Trachea-plasma Cell	3.21696e-42	1.57162e-41
Spleen-naive Thymus-Derived Cd4-Positive, Alpha-Beta T Cell	3.21696e-42	1.57162e-41
Small Intestine-immature Enterocyte	3.21696e-42	1.57162e-41
Bladder-t Cell	3.21696e-42	1.57162e-41
Blood-hematopoietic Stem Cell	3.21696e-42	1.57162e-41
Muscle-skeletal Muscle Satellite Stem Cell	3.21696e-42	1.57162e-41
Blood-cd4-positive, Alpha-Beta T Cell	3.21696e-42	1.57162e-41
Bone Marrow-hematopoietic Stem Cell	3.21696e-42	1.57162e-41
Bone Marrow-macrophage	3.21696e-42	1.57162e-41
Lymph Node-plasma Cell	3.21696e-42	1.57162e-41
Blood-macrophage	3.21696e-42	1.57162e-41
Skin-naive B Cell	7.27365e-41	3.04584e-40
Trachea-b Cell	7.27365e-41	3.04584e-40
Fat-mesenchymal Stem Cell	7.27365e-41	3.04584e-40
Fat-fibroblast	7.27365e-41	3.04584e-40
Prostate-hillock-club Cell Of Prostate Epithelium	7.27365e-41	3.04584e-40
Blood-cd4-positive, Alpha-Beta Memory T Cell	7.27365e-41	3.04584e-40
Trachea-mast Cell	7.27365e-41	3.04584e-40
Eye-melanocyte	7.27365e-41	3.04584e-40
Small Intestine-paneth Cell Of Epithelium Of Small Intestine	7.27365e-41	3.04584e-40
Vasculature-fibroblast	7.27365e-41	3.04584e-40
Spleen-regulatory T Cell	7.27365e-41	3.04584e-40
Small Intestine-transit Amplifying Cell Of Small Intestine	7.27365e-41	3.04584e-40
Lymph Node-regulatory T Cell	7.27365e-41	3.04584e-40
Large Intestine-immature Enterocyte	7.27365e-41	3.04584e-40
Muscle-mesenchymal Stem Cell	7.27365e-41	3.04584e-40
Eye-monocyte	7.27365e-41	3.04584e-40
Liver-plasma Cell	1.40468e-40	5.7789e-40
Uterus-b Cell	1.40468e-40	5.7789e-40
Salivary Gland-ionocyte	8.25814e-40	3.36789e-39
Salivary Gland-cd4-positive Helper T Cell	1.57896e-39	5.03765e-39
Eye-retinal Blood Vessel Endothelial Cell	1.57896e-39	5.03765e-39
Liver-nk Cell	1.57896e-39	5.03765e-39
Trachea-t Cell	1.57896e-39	5.03765e-39
Blood-classical Monocyte	1.57896e-39	5.03765e-39
Blood-plasmacytoid Dendritic Cell	1.57896e-39	5.03765e-39
Tongue-vein Endothelial Cell	1.57896e-39	5.03765e-39
Thymus-monocyte	1.57896e-39	5.03765e-39
Skin-endothelial Cell	1.57896e-39	5.03765e-39
Skin-nk Cell	1.57896e-39	5.03765e-39
Large Intestine-cd4-positive, Alpha-Beta T Cell	1.57896e-39	5.03765e-39
Prostate-sperm	1.57896e-39	5.03765e-39
Thymus-t Follicular Helper Cell	1.57896e-39	5.03765e-39
Vasculature-lymphatic Endothelial Cell	1.57896e-39	5.03765e-39
Prostate-luminal Cell Of Prostate Epithelium	1.57896e-39	5.03765e-39
Thymus-endothelial Cell Of Lymphatic Vessel	1.57896e-39	5.03765e-39
Large Intestine-cd8-positive, Alpha-Beta T Cell	1.57896e-39	5.03765e-39
Small Intestine-intestinal Crypt Stem Cell	1.57896e-39	5.03765e-39
Bladder-fibroblast	1.57896e-39	5.03765e-39
Lung-classical Monocyte	1.57896e-39	5.03765e-39
Lung-type Ii Pneumocyte	1.57896e-39	5.03765e-39
Pancreas-b Cell	1.57896e-39	5.03765e-39
Pancreas-myeloid Cell	1.57896e-39	5.03765e-39
Pancreas-pancreatic Alpha Cell	1.57896e-39	5.03765e-39
Muscle-cd8-positive, Alpha-Beta T Cell	1.57896e-39	5.03765e-39
Kidney-macrophage	1.57896e-39	5.03765e-39
Thymus-dendritic Cell	1.57896e-39	5.03765e-39
Large Intestine-intestinal Crypt Stem Cell	1.57896e-39	5.03765e-39
Lymph Node-cd141-positive Myeloid Dendritic Cell	1.57896e-39	5.03765e-39
Lymph Node-endothelial Cell	1.57896e-39	5.03765e-39
Small Intestine-gut Endothelial Cell	1.57896e-39	5.03765e-39
Kidney-kidney Epithelial Cell	1.57896e-39	5.03765e-39
Tongue-schwann Cell	1.75566e-38	5.56353e-38
Skin-naive Thymus-Derived Cd4-Positive, Alpha-Beta T Cell	3.2909e-38	8.34287e-38
Uterus-vascular Associated Smooth Muscle Cell	3.2909e-38	8.34287e-38
Liver-t Cell	3.2909e-38	8.34287e-38
Trachea-cd8-positive, Alpha-Beta T Cell	3.2909e-38	8.34287e-38
Lymph Node-b Cell	3.2909e-38	8.34287e-38
Tongue-fibroblast	3.2909e-38	8.34287e-38
Skin-cd4-positive Helper T Cell	3.2909e-38	8.34287e-38
Skin-nkt Cell	3.2909e-38	8.34287e-38
Eye-adipocyte	3.2909e-38	8.34287e-38
Heart-macrophage	3.2909e-38	8.34287e-38
Large Intestine-mast Cell	3.2909e-38	8.34287e-38
Prostate-myeloid Cell	3.2909e-38	8.34287e-38
Small Intestine-mast Cell	3.2909e-38	8.34287e-38
Thymus-cd8-positive, Alpha-Beta Cytotoxic T Cell	3.2909e-38	8.34287e-38
Thymus-dn3 Thymocyte	3.2909e-38	8.34287e-38
Mammary-vascular Associated Smooth Muscle Cell	3.2909e-38	8.34287e-38
Skin-t Cell	3.2909e-38	8.34287e-38
Eye-limbal Stromal Cell	3.2909e-38	8.34287e-38
Uterus-fibroblast	3.2909e-38	8.34287e-38
Trachea-endothelial Cell	3.2909e-38	8.34287e-38
Eye-corneal Keratocyte	3.2909e-38	8.34287e-38
Bladder-plasma Cell	3.2909e-38	8.34287e-38
Bladder-vein Endothelial Cell	3.2909e-38	8.34287e-38
Lung-adventitial Cell	3.2909e-38	8.34287e-38
Lung-basophil	3.2909e-38	8.34287e-38
Lung-cd8-positive, Alpha-Beta T Cell	3.2909e-38	8.34287e-38
Lung-macrophage	3.2909e-38	8.34287e-38
Lung-type I Pneumocyte	3.2909e-38	8.34287e-38
Lung-cd4-positive, Alpha-Beta T Cell	3.2909e-38	8.34287e-38
Pancreas-pancreatic Delta Cell	3.2909e-38	8.34287e-38
Bone Marrow-cd4-positive, Alpha-Beta T Cell	3.2909e-38	8.34287e-38
Large Intestine-b Cell	3.2909e-38	8.34287e-38
Muscle-t Cell	3.2909e-38	8.34287e-38
Lung-intermediate Monocyte	3.2909e-38	8.34287e-38
Lymph Node-intermediate Monocyte	3.2909e-38	8.34287e-38
Small Intestine-b Cell	3.2909e-38	8.34287e-38
Thymus-vein Endothelial Cell	3.2909e-38	8.34287e-38
Lung-myofibroblast Cell	6.1105e-38	1.54077e-37
Lymph Node-plasmacytoid Dendritic Cell	6.5853e-37	1.36659e-36
Salivary Gland-endothelial Cell Of Lymphatic Vessel	6.5853e-37	1.36659e-36
Salivary Gland-plasma Cell	6.5853e-37	1.36659e-36
Spleen-platelet	6.5853e-37	1.36659e-36
Tongue-immune Cell	6.5853e-37	1.36659e-36
Prostate-cd8b-positive Nk T Cell	6.5853e-37	1.36659e-36
Prostate-epithelial Cell	6.5853e-37	1.36659e-36
Pancreas-plasma Cell	6.5853e-37	1.36659e-36
Fat-macrophage	6.5853e-37	1.36659e-36
Small Intestine-cd4-positive, Alpha-Beta T Cell	6.5853e-37	1.36659e-36
Skin-cd8-positive, Alpha-Beta Cytotoxic T Cell	6.5853e-37	1.36659e-36
Skin-cd8-positive, Alpha-Beta Memory T Cell	6.5853e-37	1.36659e-36
Skin-naive Thymus-Derived Cd8-Positive, Alpha-Beta T Cell	6.5853e-37	1.36659e-36
Thymus-innate Lymphoid Cell	6.5853e-37	1.36659e-36
Lung-smooth Muscle Cell	6.5853e-37	1.36659e-36
Prostate-mast Cell	6.5853e-37	1.36659e-36
Prostate-t Cell	6.5853e-37	1.36659e-36
Trachea-fibroblast	6.5853e-37	1.36659e-36
Fat-t Cell	6.5853e-37	1.36659e-36
Eye-t Cell	6.5853e-37	1.36659e-36
Muscle-cd4-positive, Alpha-Beta T Cell	6.5853e-37	1.36659e-36
Uterus-myometrial Cell	6.5853e-37	1.36659e-36
Bladder-capillary Endothelial Cell	6.5853e-37	1.36659e-36
Blood-memory B Cell	6.5853e-37	1.36659e-36
Lung-dendritic Cell	6.5853e-37	1.36659e-36
Lung-plasmacytoid Dendritic Cell	6.5853e-37	1.36659e-36
Pancreas-pancreatic Beta Cell	6.5853e-37	1.36659e-36
Pancreas-t Cell	6.5853e-37	1.36659e-36
Bone Marrow-monocyte	6.5853e-37	1.36659e-36
Spleen-cd141-positive Myeloid Dendritic Cell	6.5853e-37	1.36659e-36
Spleen-classical Monocyte	6.5853e-37	1.36659e-36
Spleen-erythrocyte	6.5853e-37	1.36659e-36
Spleen-memory B Cell	6.5853e-37	1.36659e-36
Thymus-fibroblast	6.5853e-37	1.36659e-36
Trachea-connective Tissue Cell	6.5853e-37	1.36659e-36
Vasculature-smooth Muscle Cell	6.5853e-37	1.36659e-36
Mammary-b Cell	6.5853e-37	1.36659e-36
Mammary-endothelial Cell Of Lymphatic Vessel	6.5853e-37	1.36659e-36
Uterus-endothelial Cell	6.5853e-37	1.36659e-36
Uterus-pericyte Cell	6.5853e-37	1.36659e-36
Lung-respiratory Mucous Cell	7.0145e-36	1.43035e-35
Skin-memory B Cell	7.0145e-36	1.43035e-35
Liver-liver Dendritic Cell	7.0145e-36	1.43035e-35
Blood-non-classical Monocyte	7.0145e-36	1.43035e-35
Salivary Gland-cd8-positive, Alpha-Beta T Cell	1.26514e-35	2.18948e-35
Salivary Gland-memory B Cell	1.26514e-35	2.18948e-35
Salivary Gland-pericyte Cell	1.26514e-35	2.18948e-35
Salivary Gland-t Cell	1.26514e-35	2.18948e-35
Tongue-endothelial Cell Of Lymphatic Vessel	1.26514e-35	2.18948e-35
Tongue-tongue Muscle Cell	1.26514e-35	2.18948e-35
Prostate-fibroblast	1.26514e-35	2.18948e-35
Fat-plasma Cell	1.26514e-35	2.18948e-35
Skin-cd4-positive, Alpha-Beta Memory T Cell	1.26514e-35	2.18948e-35
Skin-mast Cell	1.26514e-35	2.18948e-35
Skin-regulatory T Cell	1.26514e-35	2.18948e-35
Liver-endothelial Cell	1.26514e-35	2.18948e-35
Skin-cell Of Skeletal Muscle	1.26514e-35	2.18948e-35
Skin-smooth Muscle Cell	1.26514e-35	2.18948e-35
Small Intestine-enterocyte Of Epithelium Of Small Intestine	1.26514e-35	2.18948e-35
Small Intestine-neutrophil	1.26514e-35	2.18948e-35
Thymus-b Cell	1.26514e-35	2.18948e-35
Lymph Node-cd4-positive Alpha-Beta T Cell	1.26514e-35	2.18948e-35
Skin-muscle Cell	1.26514e-35	2.18948e-35
Trachea-smooth Muscle Cell	1.26514e-35	2.18948e-35
Pancreas-pancreatic Stellate Cell	1.26514e-35	2.18948e-35
Liver-hepatocyte	1.26514e-35	2.18948e-35
Lung-alveolar Fibroblast	1.26514e-35	2.18948e-35
Muscle-endothelial Cell Of Lymphatic Vessel	1.26514e-35	2.18948e-35
Muscle-mature Nk T Cell	1.26514e-35	2.18948e-35
Liver-monocyte	1.26514e-35	2.18948e-35
Bone Marrow-memory B Cell	1.26514e-35	2.18948e-35
Bone Marrow-naive B Cell	1.26514e-35	2.18948e-35
Bone Marrow-plasma Cell	1.26514e-35	2.18948e-35
Large Intestine-goblet Cell	1.26514e-35	2.18948e-35
Lymph Node-cd4-positive, Alpha-Beta Memory T Cell	1.26514e-35	2.18948e-35
Bladder-macrophage	1.26514e-35	2.18948e-35
Small Intestine-cd8-positive, Alpha-Beta T Cell	1.26514e-35	2.18948e-35
Small Intestine-duodenum Glandular Cell	1.26514e-35	2.18948e-35
Thymus-macrophage	1.26514e-35	2.18948e-35
Thymus-thymocyte	1.26514e-35	2.18948e-35
Mammary-plasma Cell	1.26514e-35	2.18948e-35
Mammary-t Cell	1.26514e-35	2.18948e-35
Uterus-immune Cell	1.26514e-35	2.18948e-35
Eye-b Cell	1.26514e-35	2.18948e-35
Lymph Node-memory B Cell	1.26514e-35	2.18948e-35
Pancreas-mast Cell	2.26194e-35	3.90019e-35
Eye-cd8-positive, Alpha-Beta T Cell	4.00991e-35	6.88883e-35
Fat-mast Cell	4.09796e-35	7.01439e-35
Blood-cd8-positive, Alpha-Beta Cytokine Secreting Effector T Cell	2.33331e-34	3.54149e-34
Lymph Node-cd8-positive Alpha-Beta T Cell	2.33331e-34	3.54149e-34
Eye-ocular Surface Cell	2.33331e-34	3.54149e-34
Lymph Node-hematopoietic Stem Cell	2.33331e-34	3.54149e-34
Lymph Node-stromal Cell	2.33331e-34	3.54149e-34
Lymph Node-t Cell	2.33331e-34	3.54149e-34
Salivary Gland-fibroblast	2.33331e-34	3.54149e-34
Heart-fibroblast Of Cardiac Tissue	2.33331e-34	3.54149e-34
Prostate-cd8-positive, Alpha-Beta T Cell	2.33331e-34	3.54149e-34
Fat-endothelial Cell	2.33331e-34	3.54149e-34
Fat-myofibroblast Cell	2.33331e-34	3.54149e-34
Fat-nk Cell	2.33331e-34	3.54149e-34
Small Intestine-intestinal Crypt Stem Cell Of Small Intestine	2.33331e-34	3.54149e-34
Thymus-dn1 Thymic Pro-T Cell	2.33331e-34	3.54149e-34
Uterus-endothelial Cell Of Lymphatic Vessel	2.33331e-34	3.54149e-34
Salivary Gland-nk Cell	2.33331e-34	3.54149e-34
Vasculature-pericyte Cell	2.33331e-34	3.54149e-34
Salivary Gland-naive B Cell	2.33331e-34	3.54149e-34
Thymus-memory B Cell	2.33331e-34	3.54149e-34
Vasculature-mast Cell	2.33331e-34	3.54149e-34
Blood-naive B Cell	2.33331e-34	3.54149e-34
Lung-b Cell	2.33331e-34	3.54149e-34
Lung-endothelial Cell Of Lymphatic Vessel	2.33331e-34	3.54149e-34
Lung-lung Ciliated Cell	2.33331e-34	3.54149e-34
Lung-non-classical Monocyte	2.33331e-34	3.54149e-34
Lung-vein Endothelial Cell	2.33331e-34	3.54149e-34
Kidney-b Cell	2.33331e-34	3.54149e-34
Blood-cd8-positive, Alpha-Beta T Cell	2.33331e-34	3.54149e-34
Kidney-cd4-positive Helper T Cell	2.33331e-34	3.54149e-34
Lymph Node-innate Lymphoid Cell	2.33331e-34	3.54149e-34
Lymph Node-macrophage	2.33331e-34	3.54149e-34
Lymph Node-naive B Cell	2.33331e-34	3.54149e-34
Lymph Node-naive Thymus-Derived Cd4-Positive, Alpha-Beta T Cell	2.33331e-34	3.54149e-34
Spleen-cd4-positive, Alpha-Beta Memory T Cell	2.33331e-34	3.54149e-34
Thymus-cd4-positive Helper T Cell	2.33331e-34	3.54149e-34
Fat-leucocyte	4.09575e-34	6.19648e-34
Muscle-mast Cell	2.37686e-33	3.57291e-33
Fat-smooth Muscle Cell	2.37686e-33	3.57291e-33
Uterus-nk Cell	4.13078e-33	5.68134e-33
Eye-dendritic Cell	4.13078e-33	5.68134e-33
Blood-type I Nk T Cell	4.13078e-33	5.68134e-33
Lymph Node-mature Conventional Dendritic Cell	4.13078e-33	5.68134e-33
Lymph Node-type I Nk T Cell	4.13078e-33	5.68134e-33
Large Intestine-neutrophil	4.13078e-33	5.68134e-33
Spleen-type I Nk T Cell	4.13078e-33	5.68134e-33
Prostate-basal Cell Of Prostate Epithelium	4.13078e-33	5.68134e-33
Prostate-macrophage	4.13078e-33	5.68134e-33
Lung-cd8-positive Alpha-Beta T Cell	4.13078e-33	5.68134e-33
Liver-erythrocyte	4.13078e-33	5.68134e-33
Mammary-pericyte Cell	4.13078e-33	5.68134e-33
Salivary Gland-endothelial Cell	4.13078e-33	5.68134e-33
Mammary-macrophage	4.13078e-33	5.68134e-33
Thymus-cd8-positive, Alpha-Beta T Cell	4.13078e-33	5.68134e-33
Vasculature-b Cell	4.13078e-33	5.68134e-33
Bladder-pericyte Cell	4.13078e-33	5.68134e-33
Vasculature-erythrocyte	4.13078e-33	5.68134e-33
Blood-nk Cell	4.13078e-33	5.68134e-33
Muscle-macrophage	4.13078e-33	5.68134e-33
Large Intestine-fibroblast	4.13078e-33	5.68134e-33
Lymph Node-cd8-positive, Alpha-Beta Memory T Cell	4.13078e-33	5.68134e-33
Bladder-plasmacytoid Dendritic Cell	4.13078e-33	5.68134e-33
Spleen-mature Nk T Cell	4.13078e-33	5.68134e-33
Spleen-naive B Cell	4.13078e-33	5.68134e-33
Thymus-naive B Cell	4.13078e-33	5.68134e-33
Thymus-vascular Associated Smooth Muscle Cell	4.13078e-33	5.68134e-33
Trachea-macrophage	4.13078e-33	5.68134e-33
Small Intestine-fibroblast	4.13078e-33	5.68134e-33
Eye-cd4-positive, Alpha-Beta T Cell	7.12126e-33	9.76571e-33
Bladder-endothelial Cell Of Lymphatic Vessel	4.11217e-32	5.62276e-32
Eye-retina Horizontal Cell	7.0188e-32	9.1186e-32
Salivary Gland-macrophage	7.0188e-32	9.1186e-32
Bone Marrow-neutrophil	7.0188e-32	9.1186e-32
Heart-cardiac Muscle Cell	7.0188e-32	9.1186e-32
Skin-stromal Cell	7.0188e-32	9.1186e-32
Pancreas-nk Cell	7.0188e-32	9.1186e-32
Tongue-capillary Endothelial Cell	7.0188e-32	9.1186e-32
Vasculature-plasma Cell	7.0188e-32	9.1186e-32
Lung-cd4-positive Alpha-Beta T Cell	7.0188e-32	9.1186e-32
Thymus-mast Cell	7.0188e-32	9.1186e-32
Spleen-naive Thymus-Derived Cd8-Positive, Alpha-Beta T Cell	7.0188e-32	9.1186e-32
Spleen-macrophage	7.0188e-32	9.1186e-32
Spleen-innate Lymphoid Cell	7.0188e-32	9.1186e-32
Spleen-cd8-positive, Alpha-Beta Memory T Cell	7.0188e-32	9.1186e-32
Kidney-cd8-positive, Alpha-Beta T Cell	7.0188e-32	9.1186e-32
Bone Marrow-cd8-positive, Alpha-Beta T Cell	7.0188e-32	9.1186e-32
Lung-bronchial Smooth Muscle Cell	7.0188e-32	9.1186e-32
Thymus-nk Cell	7.0188e-32	9.1186e-32
Liver-endothelial Cell Of Hepatic Sinusoid	1.14443e-30	1.41994e-30
Liver-fibroblast	1.14443e-30	1.41994e-30
Vasculature-artery Endothelial Cell	1.14443e-30	1.41994e-30
Prostate-smooth Muscle Cell	1.14443e-30	1.41994e-30
Large Intestine-enterocyte Of Epithelium Of Large Intestine	1.14443e-30	1.41994e-30
Eye-muller Cell	1.14443e-30	1.41994e-30
Salivary Gland-monocyte	1.14443e-30	1.41994e-30
Eye-endothelial Cell	1.14443e-30	1.41994e-30
Lymph Node-mast Cell	1.14443e-30	1.41994e-30
Thymus-mature Nk T Cell	1.14443e-30	1.41994e-30
Thymus-immature Natural Killer Cell	1.14443e-30	1.41994e-30
Muscle-endothelial Cell Of Vascular Tree	1.14443e-30	1.41994e-30
Muscle-endothelial Cell Of Artery	1.14443e-30	1.41994e-30
Lung-plasma Cell	1.14443e-30	1.41994e-30
Bladder-smooth Muscle Cell	1.14443e-30	1.41994e-30
Bladder-myofibroblast Cell	1.14443e-30	1.41994e-30
Vasculature-t Cell	1.14443e-30	1.41994e-30
Eye-mast Cell	6.54455e-30	8.09866e-30
Tongue-endothelial Cell Of Artery	1.08642e-29	1.32691e-29
Vasculature-nk Cell	1.08642e-29	1.32691e-29
Lung-nk Cell	1.08642e-29	1.32691e-29
Lung-vascular Associated Smooth Muscle Cell	1.08642e-29	1.32691e-29
Muscle-tendon Cell	1.08642e-29	1.32691e-29
Pancreas-pancreatic Ductal Cell	1.79032e-29	2.13653e-29
Large Intestine-gut Endothelial Cell	1.79032e-29	2.13653e-29
Lung-fibroblast	1.79032e-29	2.13653e-29
Lung-pulmonary Ionocyte	1.79032e-29	2.13653e-29
Lymph Node-nk Cell	1.79032e-29	2.13653e-29
Thymus-capillary Endothelial Cell	1.79032e-29	2.13653e-29
Prostate-endothelial Cell	1.79032e-29	2.13653e-29
Prostate-nkt Cell	1.79032e-29	2.13653e-29
Large Intestine-large Intestine Goblet Cell	1.79032e-29	2.13653e-29
Pancreas-pancreatic Pp Cell	2.92925e-29	3.48685e-29
Mammary-mast Cell	1.65838e-28	1.96906e-28
Lymph Node-classical Monocyte	2.68645e-28	3.1342e-28
Eye-fibroblast	2.68645e-28	3.1342e-28
Eye-microglial Cell	2.68645e-28	3.1342e-28
Liver-macrophage	2.68645e-28	3.1342e-28
Salivary Gland-adventitial Cell	2.68645e-28	3.1342e-28
Tongue-pericyte Cell	2.68645e-28	3.1342e-28
Heart-cardiac Endothelial Cell	2.68645e-28	3.1342e-28
Mammary-nk Cell	4.32213e-28	5.01752e-28
Lymph Node-non-classical Monocyte	4.32213e-28	5.01752e-28
Thymus-endothelial Cell Of Artery	3.86566e-27	4.37922e-27
Spleen-nk Cell	3.86566e-27	4.37922e-27
Small Intestine-small Intestine Goblet Cell	3.86566e-27	4.37922e-27
Small Intestine-intestinal Enteroendocrine Cell	3.86566e-27	4.37922e-27
Small Intestine-intestinal Tuft Cell	3.86566e-27	4.37922e-27
Large Intestine-intestinal Enteroendocrine Cell	3.86566e-27	4.37922e-27
Kidney-nk Cell	3.86566e-27	4.37922e-27
Pancreas-pancreatic Acinar Cell	3.86566e-27	4.37922e-27
Lung-endothelial Cell Of Artery	3.86566e-27	4.37922e-27
Lymph Node-mature Nk T Cell	3.86566e-27	4.37922e-27
Skin-macrophage	3.40352e-26	3.84639e-26
Muscle-smooth Muscle Cell	5.3325e-26	5.87076e-26
Heart-smooth Muscle Cell	5.3325e-26	5.87076e-26
Blood-platelet	5.3325e-26	5.87076e-26
Trachea-neutrophil	5.3325e-26	5.87076e-26
Eye-eye Photoreceptor Cell	5.3325e-26	5.87076e-26
Blood-neutrophil	5.3325e-26	5.87076e-26
Lymph Node-cd1c-positive Myeloid Dendritic Cell	5.3325e-26	5.87076e-26
Large Intestine-paneth Cell Of Epithelium Of Large Intestine	5.3325e-26	5.87076e-26
Bone Marrow-nk Cell	5.3325e-26	5.87076e-26
Pancreas-endothelial Cell	5.3325e-26	5.87076e-26
Uterus-macrophage	5.3325e-26	5.87076e-26
Trachea-ionocyte	8.30218e-26	9.11879e-26
Blood-nampt Neutrophil	1.88881e-25	2.06974e-25
Small Intestine-goblet Cell	7.0494e-25	7.65317e-25
Eye-macrophage	7.0494e-25	7.65317e-25
Bone Marrow-nampt Neutrophil	7.0494e-25	7.65317e-25
Large Intestine-intestinal Crypt Stem Cell Of Large Intestine	7.0494e-25	7.65317e-25
Eye-retinal Bipolar Neuron	3.85639e-24	4.17702e-24
Trachea-ciliated Cell	8.92735e-24	9.62512e-24
Vasculature-macrophage	8.92735e-24	9.62512e-24
Lymph Node-erythrocyte	7.24977e-23	7.79849e-23
Skin-cd141-positive Myeloid Dendritic Cell	1.08258e-22	1.15656e-22
Skin-cd1c-positive Myeloid Dendritic Cell	1.08258e-22	1.15656e-22
Thymus-fast Muscle Cell	1.08258e-22	1.15656e-22
Eye-ciliary Body	8.54593e-22	9.10919e-22
Muscle-pericyte Cell	1.39507e-20	1.48364e-20
Large Intestine-intestinal Tuft Cell	1.03824e-19	1.10166e-19
Lung-pericyte Cell	1.48091e-19	1.55728e-19
Muscle-capillary Endothelial Cell	1.48091e-19	1.55728e-19
Skin-langerhans Cell	1.48091e-19	1.55728e-19
Eye-retinal Ganglion Cell	1.48091e-19	1.55728e-19
Eye-retinal Pigment Epithelial Cell	1.50207e-18	1.56898e-18
Prostate-neutrophil	1.50207e-18	1.56898e-18
Small Intestine-monocyte	1.50207e-18	1.56898e-18
Muscle-erythrocyte	7.18115e-17	7.48435e-17
Spleen-endothelial Cell	1.34435e-16	1.398e-16
Lung-capillary Endothelial Cell	1.18442e-15	1.22897e-15
Spleen-neutrophil	9.94022e-15	1.02686e-14
Kidney-endothelial Cell	9.94022e-15	1.02686e-14
Lung-capillary Aerocyte	7.93915e-14	8.11212e-14
Muscle-fast Muscle Cell	7.93915e-14	8.11212e-14
Muscle-slow Muscle Cell	7.93915e-14	8.11212e-14
Lung-neutrophil	7.93915e-14	8.11212e-14
Small Intestine-mature Enterocyte	7.93915e-14	8.11212e-14
Lymph Node-neutrophil	4.66732e-13	4.75863e-13
Large Intestine-monocyte	6.02827e-13	6.13288e-13
Fat-neutrophil	2.9728e-11	3.01784e-11
Large Intestine-mature Enterocyte	1.9258e-10	1.94655e-10
Prostate-erythroid Progenitor	1.9258e-10	1.94655e-10
Eye-erythroid Lineage Cell	9.20945e-07	9.26873e-07
Pancreas-fibroblast	9.20945e-07	9.26873e-07
Blood-erythrocyte	4.15694e-06	4.17474e-06
Bone Marrow-erythrocyte	0.00264458	0.00265023
Thymus-erythrocyte	0.00756046	0.00756046

## Sheet: BPenrichment
Pathway	Total	Expected	Hits	P.Value	FDR
Protein targeting to membrane	50	19.2	47	1.17e-17	9.24e-15
Translational initiation	61	23.4	53	3.59e-16	1.42e-13
Viral infectious cycle	53	20.3	47	4.02e-15	1.06e-12
RNA catabolic process	57	21.9	49	1.5e-14	2.98e-12
Protein complex disassembly	59	22.6	50	2.6e-14	3.44e-12
Cellular protein complex disassembly	59	22.6	50	2.6e-14	3.44e-12
Macromolecular complex disassembly	60	23	50	1.04e-13	1.18e-11
Protein targeting	79	30.3	58	2.13e-11	2.12e-09
Intracellular protein transport	99	38	68	4.41e-11	3.88e-09
Viral reproductive process	85	32.6	58	2.75e-09	2.18e-07
Cellular nitrogen compound catabolic process	114	43.7	70	4.74e-08	3.41e-06
Cellular component disassembly	86	33	55	2.75e-07	1.82e-05
Protein transport	135	51.8	77	8.17e-07	4.99e-05
MRNA metabolic process	100	38.4	60	1.93e-06	0.00011
Establishment of protein localization	141	54.1	78	3.91e-06	0.000207
Viral reproduction	104	39.9	60	1.24e-05	0.000616
Intracellular transport	150	57.6	80	2.06e-05	0.000959
Cellular macromolecule catabolic process	106	40.7	58	0.000161	0.00711
Reproductive process	126	48.4	66	0.000308	0.0128
Reproduction	129	49.5	67	0.000384	0.0152
RRNA processing	11	4.22	10	0.000453	0.0163
RRNA metabolic process	11	4.22	10	0.000453	0.0163
Protein localization	168	64.5	82	0.00108	0.0373
Ribosome biogenesis	21	8.06	15	0.00191	0.0632
Cellular catabolic process	207	79.4	95	0.00549	0.174
RNA biosynthetic process	132	50.7	64	0.00576	0.176
Ribonucleoprotein complex biogenesis	23	8.83	15	0.00742	0.218
Keratinocyte differentiation	45	17.3	25	0.0119	0.336
Macromolecule localization	189	72.5	84	0.0283	0.773
Golgi vesicle transport	14	5.37	9	0.0432	1
Macromolecule catabolic process	133	51	60	0.0479	1
Macromolecule catabolic process	133	51	60	0.0479	1
Epithelial cell differentiation	61	23.4	30	0.048	1

## Sheet: SigGene_pairwise
EntrezID	logFC After/Before	AveExpr	t	P.Value	adj.P.Val	B	Symbols	Name
28449	-12.903	4.8197	-14.663	2.6537e-15	2.2131e-12	24.015	IGHV3-13	immunoglobulin heavy variable 3-13
1522	-9.8941	6.6496	-13.194	4.273e-14	1.7819e-11	21.553	CTSZ	cathepsin Z
9349	9.4509	7.4734	12.339	2.3919e-13	6.6494e-11	19.998	RPL23	ribosomal protein L23
6210	7.6424	8.0977	11.881	6.2124e-13	9.4146e-11	19.129	RPS15A	ribosomal protein S15a
64787	6.5779	7.4726	11.84	6.7731e-13	9.4146e-11	19.05	EPS8L2	EPS8 like 2
8455	-10.223	6.2615	-11.935	5.5501e-13	9.4146e-11	19.232	ATRN	attractin
6135	8.1377	8.3047	11.461	1.5266e-12	1.8188e-10	18.304	RPL11	ribosomal protein L11
6202	8.8718	9.99	11.263	2.348e-12	2.4478e-10	17.908	RPS8	ribosomal protein S8
6129	8.051	9.3914	10.717	7.8862e-12	5.9792e-10	16.787	RPL7	ribosomal protein L7
6137	7.786	8.3968	10.729	7.6874e-12	5.9792e-10	16.811	RPL13	ribosomal protein L13
1777	-10.907	4.9649	-10.779	6.8567e-12	5.9792e-10	16.917	DNASE2	"deoxyribonuclease 2, lysosomal"
6224	6.7086	6.5495	10.431	1.5111e-11	1.0502e-09	16.182	RPS20	ribosomal protein S20
1410	8.467	9.5266	10.145	2.9273e-11	1.8702e-09	15.565	CRYAB	crystallin alpha B
28426	-11.196	4.1813	-10.115	3.1394e-11	1.8702e-09	15.5	IGHV3-43	immunoglobulin heavy variable 3-43
26986	7.0103	9.4135	9.9968	4.1386e-11	1.9175e-09	15.241	PABPC1	poly(A) binding protein cytoplasmic 1
IGLDCP	-2.7339	14.75	-10.043	3.7124e-11	1.9175e-09	15.343	IGLDCP	NA
629	-7.2785	8.5486	-10.004	4.0738e-11	1.9175e-09	15.256	CFB	complement factor B
5950	-9.7001	4.1614	-10.067	3.5085e-11	1.9175e-09	15.396	RBP4	retinol binding protein 4
3880	6.5896	9.3388	9.9156	5.0093e-11	2.0889e-09	15.062	KRT19	keratin 19
28429	-8.2943	9.799	-9.936	4.775e-11	2.0889e-09	15.107	IGHV3-38	immunoglobulin heavy variable 3-38 (non-functional)
6230	8.1184	9.7668	9.7947	6.6674e-11	2.6479e-09	14.794	RPS25	ribosomal protein S25
100423062	-2.5058	17.04	-9.697	8.4128e-11	3.1892e-09	14.576	IGLL5	immunoglobulin lambda like polypeptide 5
498	7.8681	9.4418	9.6523	9.3622e-11	3.3948e-09	14.475	ATP5F1A	ATP synthase F1 subunit alpha
28921	-12.796	5.9707	-9.5933	1.0783e-10	3.7471e-09	14.342	IGKV2-28	immunoglobulin kappa variable 2-28
28432	-9.4952	9.3762	-9.5632	1.1593e-10	3.8674e-09	14.274	IGHV3-35	immunoglobulin heavy variable 3-35 (non-functional)
6203	8.2724	10.566	9.5023	1.3425e-10	4.3062e-09	14.136	RPS9	ribosomal protein S9
2348	-7.5696	7.8626	-9.4554	1.5032e-10	4.6433e-09	14.03	FOLR1	folate receptor alpha
6141	6.5453	9.5849	9.4162	1.6528e-10	4.9229e-09	13.94	RPL18	ribosomal protein L18
6205	5.634	6.9388	9.3112	2.1334e-10	6.1353e-09	13.7	RPS11	ribosomal protein S11
301	3.7354	17.786	9.202	2.7862e-10	7.7455e-09	13.448	ANXA1	annexin A1
1327	6.286	6.8544	9.164	3.0583e-10	7.9706e-09	13.36	COX4I1	cytochrome c oxidase subunit 4I1
28466	-13.471	6.329	-9.1759	2.9699e-10	7.9706e-09	13.387	IGHV1-45	immunoglobulin heavy variable 1-45
5236	-5.4509	10.78	-9.1384	3.2569e-10	7.9889e-09	13.3	PGM1	phosphoglucomutase 1
92737	-8.8949	7.7573	-9.1489	3.1737e-10	7.9889e-09	13.325	DNER	delta/notch like EGF repeat containing
6187	7.4573	8.634	9.0755	3.8032e-10	8.1501e-09	13.154	RPS2	ribosomal protein S2
6157	5.8883	6.3373	9.0746	3.8112e-10	8.1501e-09	13.152	RPL27A	ribosomal protein L27a
28388	-3.449	15.866	-9.1011	3.5704e-10	8.1501e-09	13.213	IGHV5-51	immunoglobulin heavy variable 5-51
LEG1	-3.2842	16.813	-9.0862	3.7037e-10	8.1501e-09	13.179	LEG1	NA
83706	-7.8244	3.2986	-9.089	3.6785e-10	8.1501e-09	13.185	FERMT3	fermitin family member 3
3857	-7.6396	8.4222	-9.0563	3.9878e-10	8.3145e-09	13.109	KRT9	keratin 9
10577	-6.9442	10.831	-9.0305	4.25e-10	8.6452e-09	13.049	NPC2	NPC intracellular cholesterol transporter 2
1500	5.6111	6.5386	8.8741	6.2681e-10	1.2447e-08	12.681	CTNND1	catenin delta 1
28410	-2.3155	16.69	-8.8631	6.4427e-10	1.2496e-08	12.655	IGHV3-72	immunoglobulin heavy variable 3-72
79026	2.9473	15.265	8.8246	7.0938e-10	1.3446e-08	12.564	AHNAK	AHNAK nucleoprotein
28452	-2.5837	15.968	-8.8084	7.3863e-10	1.3689e-08	12.525	IGHV3-7	immunoglobulin heavy variable 3-7
1604	-3.8489	12.193	-8.7181	9.2639e-10	1.6796e-08	12.311	CD55	CD55 molecule (Cromer blood group)
195814	6.8521	7.4302	8.7092	9.475e-10	1.6813e-08	12.289	SDR16C5
28784	-8.5599	6.924	-8.6288	1.1605e-09	2.0163e-08	12.097	IGLV4-69	immunoglobulin lambda variable 4-69
3326	1.9691	14.451	8.599	1.2512e-09	2.1296e-08	12.025	HSP90AB1	heat shock protein 90 alpha family class B member 1
3074	-7.8434	3.3761	-8.5666	1.3582e-09	2.221e-08	11.947	HEXB	hexosaminidase subunit beta
173	-9.4321	6.7952	-8.573	1.3364e-09	2.221e-08	11.963	AFM	afamin
2638	-7.0379	10.307	-8.5223	1.5197e-09	2.4374e-08	11.841	GC	GC vitamin D binding protein
5345	-8.3348	4.2815	-8.4764	1.7077e-09	2.6873e-08	11.73	SERPINF2	serpin family F member 2; protease inhibitor
6143	6.5576	8.128	8.4602	1.7798e-09	2.7286e-08	11.69	RPL19	ribosomal protein L19
3861	4.3166	18.788	8.4559	1.7994e-09	2.7286e-08	11.68	KRT14	keratin 14
10399	7.1625	10.56	8.3277	2.4974e-09	3.7194e-08	11.368	RACK1	receptor for activated C kinase 1
6232	6.2489	6.0192	8.2866	2.7755e-09	4.061e-08	11.268	RPS27	ribosomal protein S27
5005	-7.2633	9.9442	-8.2783	2.8354e-09	4.077e-08	11.247	ORM2	orosomucoid 2
28408	-2.8008	16.274	-8.2693	2.9019e-09	4.1021e-08	11.225	IGHV3-74	immunoglobulin heavy variable 3-74
1117	-9.2763	5.4701	-8.238	3.146e-09	4.3729e-08	11.148	CHI3L2	chitinase 3 like 2
1832	3.111	15.212	8.2131	3.3544e-09	4.5484e-08	11.087	DSP	desmoplakin
1915	3.1044	15.415	8.2071	3.4065e-09	4.5484e-08	11.073	EEF1A1	eukaryotic translation elongation factor 1 alpha 1
5906	-5.3665	7.1065	-8.2038	3.4358e-09	4.5484e-08	11.064	RAP1A	"RAP1A, member of RAS oncogene family"
7415	5.809	9.6068	8.1441	4.0093e-09	5.2246e-08	10.917	VCP	valosin containing protein
114569	7.9818	11.411	8.0792	4.7441e-09	6.0871e-08	10.757	MAL2	"mal, T cell differentiation protein 2 (gene/pseudogene)"
7094	-6.5265	5.4481	-8.0659	4.9102e-09	6.2047e-08	10.724	TLN1	talin 1
54869	6.2287	9.4702	8.0135	5.6282e-09	7.0059e-08	10.594	EPS8L1	EPS8 like 1
28906	-9.1416	2.654	-8.0022	5.7964e-09	7.1091e-08	10.566	IGKV6-21	immunoglobulin kappa variable 6-21 (non-functional)
3853	4.8494	18.799	7.9881	6.0136e-09	7.2686e-08	10.531	KRT6A	keratin 6A
102723170	-9.1606	8.5108	-7.9656	6.3778e-09	7.5987e-08	10.475	IGHV3-64D	immunoglobulin heavy variable 3-64D
28940	-7.3011	9.7867	-7.9578	6.5077e-09	7.6443e-08	10.455	IGKV1-12	immunoglobulin kappa variable 1-12
8796	6.0506	9.5664	7.9223	7.1418e-09	8.2726e-08	10.367	SCEL	sciellin
3315	4.46	14.324	7.8756	8.0706e-09	9.2204e-08	10.25	HSPB1	heat shock protein family B (small) member 1
6146	6.7362	7.6778	7.8186	9.3747e-09	1.0566e-07	10.107	RPL22	ribosomal protein L22
6191	7.7852	10.332	7.8114	9.5535e-09	1.0624e-07	10.089	RPS4X	ribosomal protein S4 X-linked
37	6.9882	8.1197	7.8056	9.6994e-09	1.0644e-07	10.074	ACADVL	acyl-CoA dehydrogenase very long chain
7018	-2.2756	15.995	-7.7986	9.8817e-09	1.0703e-07	10.057	TF	transferrin
6194	5.9081	6.7604	7.7689	1.0685e-08	1.1424e-07	9.9819	RPS6	ribosomal protein S6
10212	4.0133	7.5651	7.7227	1.2069e-08	1.2742e-07	9.8654	DDX39A	DExD-box helicase 39A
362	-9.664	3.6875	-7.7121	1.2413e-08	1.294e-07	9.8386	AQP5	aquaporin 5
28468	-7.1373	10.237	-7.6904	1.3147e-08	1.3537e-07	9.7836	IGHV1-18	immunoglobulin heavy variable 1-18
10321	-2.5439	16.936	-7.6727	1.3775e-08	1.401e-07	9.739	CRISP3	cysteine rich secretory protein 3
57152	-10.401	2.8731	-7.6611	1.4204e-08	1.4273e-07	9.7097	SLURP1	secreted LY6/PLAUR domain containing 1
5684	-5.3811	5.4719	-7.625	1.5632e-08	1.552e-07	9.6181	PSMA3	proteasome 20S subunit alpha 3
6124	6.0426	8.8802	7.6154	1.6038e-08	1.5736e-07	9.5935	RPL4	ribosomal protein L4
3860	4.7999	20.813	7.5374	1.9731e-08	1.87e-07	9.3952	KRT13	keratin 13
5493	3.3767	13.316	7.542	1.9492e-08	1.87e-07	9.4069	PPL	periplakin
28400	-6.9817	9.4265	-7.5396	1.9615e-08	1.87e-07	9.4009	IGHV4-28	immunoglobulin heavy variable 4-28
7105	-8.635	3.4095	-7.5208	2.0628e-08	1.933e-07	9.3527	TSPAN6	tetraspanin 6
6706	9.3027	8.7763	7.5049	2.152e-08	1.9723e-07	9.3122	SPRR2G	small proline rich protein 2G
28913	-2.3819	15.402	-7.5083	2.1323e-08	1.9723e-07	9.321	IGKV3-15	immunoglobulin kappa variable 3-15
5184	-6.4611	4.0686	-7.472	2.3495e-08	2.1299e-07	9.2281	PEPD	peptidase D
197	-6.1842	11.053	-7.4573	2.4435e-08	2.1913e-07	9.1905	AHSG	alpha 2-HS glycoprotein
3075	-4.4049	11.264	-7.4476	2.5076e-08	2.2248e-07	9.1657	CFH	complement factor H
6451	-5.8655	5.3882	-7.4246	2.6669e-08	2.3412e-07	9.1068	SH3BGRL	SH3 domain binding glutamate rich protein like
9588	2.148	15.279	7.361	3.1631e-08	2.7479e-07	8.9433	PRDX6	peroxiredoxin 6
10476	5.0841	7.4388	7.3515	3.2441e-08	2.7608e-07	8.9191	ATP5PD	ATP synthase peripheral stalk subunit d
3852	4.5195	16.447	7.3533	3.2287e-08	2.7608e-07	8.9236	KRT5	keratin 5
11187	6.5807	10.443	7.2894	3.8338e-08	3.2296e-07	8.759	PKP3	plakophilin 3
960	-7.3804	8.5043	-7.275	3.9857e-08	3.324e-07	8.7218	CD44	CD44 molecule (Indian blood group)
377	5.9114	10.818	7.2684	4.0576e-08	3.3505e-07	8.7047	ARF3	ADP ribosylation factor 3
506	6.4272	11.256	7.26	4.15e-08	3.3932e-07	8.6831	ATP5F1B	ATP synthase F1 subunit beta
9525	5.5893	8.7614	7.2544	4.2135e-08	3.4117e-07	8.6685	VPS4B	vacuolar protein sorting 4 homolog B
6158	5.2267	6.1502	7.2249	4.5623e-08	3.6586e-07	8.5923	RPL28	ribosomal protein L28
1938	3.2896	13.379	7.192	4.9868e-08	3.9609e-07	8.507	EEF2	eukaryotic translation elongation factor 2
10095	-4.9881	10.78	-7.1736	5.24e-08	4.1228e-07	8.4595	ARPC1B	actin related protein 2/3 complex subunit 1B
5250	5.1679	10.078	7.1697	5.2967e-08	4.1285e-07	8.4491	SLC25A3	solute carrier family 25 member 3
10130	6.3469	9.9347	7.1562	5.493e-08	4.2418e-07	8.4142	PDIA6	protein disulfide isomerase family A member 6
239	6.1912	7.4136	7.1337	5.8378e-08	4.4456e-07	8.3558	ALOX12	"arachidonate 12-lipoxygenase, 12S type"
302	3.7105	14.293	7.1321	5.8634e-08	4.4456e-07	8.3516	ANXA2	annexin A2
6128	6.285	9.1879	7.063	7.0731e-08	5.3144e-07	8.1717	RPL6	ribosomal protein L6
IGHV3-9	-5.2158	12.417	-7.0584	7.1619e-08	5.333e-07	8.1597	IGHV3-9	NA
6175	5.1935	5.8111	7.0409	7.5119e-08	5.5442e-07	8.1139	RPLP0	ribosomal protein lateral stalk subunit P0
3854	4.416	16.445	7.0229	7.8886e-08	5.635e-07	8.067	KRT6B	keratin 6B
8359	2.815	18.099	7.0294	7.75e-08	5.635e-07	8.084	H4C1	H4 clustered histone 1
28912	-2.2443	16.771	-7.0239	7.8664e-08	5.635e-07	8.0697	IGKV3-20	immunoglobulin kappa variable 3-20
28803	-6.8164	10.234	-7.0221	7.9052e-08	5.635e-07	8.065	IGLV3-10	immunoglobulin lambda variable 3-10
1803	-5.7499	11.678	-7.0109	8.1509e-08	5.7609e-07	8.0356	DPP4	dipeptidyl peptidase 4
6950	5.5623	9.2068	6.9897	8.634e-08	6.0006e-07	7.9803	TCP1	t-complex 1
28307	-2.1373	17.97	-6.9913	8.5984e-08	6.0006e-07	7.9843	IGHV3OR16-9	immunoglobulin heavy variable 3/OR16-9 (non-functional)
9555	5.7678	11.235	6.9779	8.9169e-08	6.0956e-07	7.9494	MACROH2A1	macroH2A.1 histone
28938	-8.1164	9.7605	-6.9787	8.8987e-08	6.0956e-07	7.9513	IGKV1-16	immunoglobulin kappa variable 1-16
4860	-4.0148	10.223	-6.9719	9.0654e-08	6.1468e-07	7.9335	PNP	purine nucleoside phosphorylase
3868	5.0337	14.726	6.9652	9.2316e-08	6.209e-07	7.9161	KRT16	keratin 16
10406	-2.1046	16.08	-6.9611	9.3346e-08	6.228e-07	7.9054	WFDC2	WAP four-disulfide core domain 2
6707	2.4534	20.648	6.9482	9.6709e-08	6.4012e-07	7.8715	SPRR3	small proline rich protein 3
2125	3.0476	16.835	6.9259	1.0276e-07	6.7484e-07	7.8132	EVPL	envoplakin
3963	3.3647	14.983	6.9108	1.0709e-07	6.9774e-07	7.7736	LGALS7	galectin 7
IGHV4OR15-8	-7.9091	10.403	-6.9023	1.0963e-07	7.0876e-07	7.7511	IGHV4OR15-8	NA
54472	5.0595	9.6858	6.8959	1.1157e-07	7.1575e-07	7.7342	TOLLIP	toll interacting protein
3698	-7.1836	5.6011	-6.8908	1.1312e-07	7.2017e-07	7.721	ITIH2	inter-alpha-trypsin inhibitor heavy chain 2
347	-7.4662	7.3973	-6.8874	1.1418e-07	7.2141e-07	7.712	APOD	apolipoprotein D
3883	4.3476	18.301	6.8744	1.1833e-07	7.4199e-07	7.6777	KRT33A	keratin 33A
49860	2.4253	17.067	6.8448	1.283e-07	7.9854e-07	7.6	CRNN	cornulin
51571	-6.5393	7.9832	-6.8409	1.2969e-07	8.0121e-07	7.5897	CYRIB	CYFIP related Rac1 interactor B
220988	5.3688	6.9159	6.8297	1.3374e-07	8.2014e-07	7.5602	HNRNPA3	heterogeneous nuclear ribonucleoprotein A3
28882	-2.1698	18.022	-6.7391	1.7149e-07	1.0439e-06	7.3213	IGKV2D-29	immunoglobulin kappa variable 2D-29
3959	-2.3109	13.864	-6.7342	1.7385e-07	1.0506e-06	7.3082	LGALS3BP	galectin 3 binding protein
4666	5.8096	8.5499	6.7311	1.753e-07	1.0518e-06	7.3002	NACA	nascent polypeptide associated complex subunit alpha
29952	-6.4506	3.6915	-6.693	1.9469e-07	1.1598e-06	7.1994	DPP7	dipeptidyl peptidase 7
1984	5.3945	9.39	6.6882	1.9731e-07	1.1655e-06	7.1866	EIF5A	eukaryotic translation initiation factor 5A
3851	5.2468	16.886	6.686	1.9852e-07	1.1655e-06	7.1807	KRT4	keratin 4
5652	-4.1524	11.499	-6.6836	1.9984e-07	1.1655e-06	7.1743	PRSS8	serine protease 8
292	5.3749	9.955	6.6601	2.1321e-07	1.2348e-06	7.1121	SLC25A5	solute carrier family 25 member 5
7057	-5.5127	7.7454	-6.6473	2.2083e-07	1.2701e-06	7.0783	THBS1	thrombospondin 1
7053	2.1516	15.287	6.6283	2.3277e-07	1.3297e-06	7.0277	TGM3	transglutaminase 3
462	-5.5358	11.279	-6.6142	2.4201e-07	1.3731e-06	6.9903	SERPINC1	serpin family C member 1; protease inhibitor
28423	-7.7604	9.4596	-6.6046	2.485e-07	1.3909e-06	6.9649	IGHV3-49	immunoglobulin heavy variable 3-49
3827	-5.9715	9.2591	-6.6059	2.4762e-07	1.3909e-06	6.9683	KNG1	kininogen 1
563	-1.7449	18.116	-6.5906	2.583e-07	1.4361e-06	6.9277	AZGP1	"alpha-2-glycoprotein 1, zinc-binding"
6856	4.078	5.5904	6.5866	2.6115e-07	1.4424e-06	6.9171	SYPL1	synaptophysin like 1
51350	4.6478	16.759	6.5662	2.7634e-07	1.5162e-06	6.8628	KRT76	keratin 76
6612	-7.1607	3.1783	-6.5545	2.8543e-07	1.5559e-06	6.8317	SUMO3	small ubiquitin like modifier 3
10376	2.483	13.051	6.5478	2.9076e-07	1.5746e-06	6.8139	TUBA1B	tubulin alpha 1b
6134	4.5167	8.2235	6.5219	3.1239e-07	1.6809e-06	6.7449	RPL10	ribosomal protein L10
6188	6.6249	11.522	6.5185	3.1538e-07	1.6861e-06	6.7357	RPS3	ribosomal protein S3
3539	-1.7179	19.783	-6.5097	3.2317e-07	1.7167e-06	6.7123	IGLC3	immunoglobulin lambda constant 3 (Kern-Oz+ marker)
7277	4.8456	8.4946	6.5032	3.2904e-07	1.7368e-06	6.695	TUBA4A	tubulin alpha 4a
183	-9.9584	4.0749	-6.4972	3.3449e-07	1.7545e-06	6.6792	AGT	angiotensinogen
64855	5.9028	10.993	6.4867	3.4444e-07	1.7954e-06	6.651	NIBAN2	niban apoptosis regulator 2
5265	-2.0456	16.013	-6.4639	3.6691e-07	1.9006e-06	6.5902	SERPINA1	serpin family A member 1; protease inhibitor
3872	4.7163	12.982	6.459	3.7188e-07	1.9145e-06	6.5773	KRT17	keratin 17
3502	-1.9495	18.296	-6.4528	3.7837e-07	1.936e-06	6.5606	IGHG3	immunoglobulin heavy constant gamma 3 (G3m marker)
6703	2.8904	16.663	6.4467	3.8482e-07	1.9556e-06	6.5444	SPRR2D	small proline rich protein 2D
998	-4.5819	7.1343	-6.4448	3.869e-07	1.9556e-06	6.5392	CDC42	cell division cycle 42
6193	5.4445	5.7614	6.4418	3.9016e-07	1.9602e-06	6.5311	RPS5	ribosomal protein S5
5093	4.7451	11.298	6.4215	4.1278e-07	2.0614e-06	6.4769	PCBP1	poly(rC) binding protein 1
1495	5.5684	9.7341	6.4089	4.275e-07	2.1222e-06	6.4432	CTNNA1	catenin alpha 1
196374	3.5654	13.445	6.3967	4.4217e-07	2.1821e-06	6.4108	KRT78	keratin 78
1066	-9.2992	4.4221	-6.3883	4.5273e-07	2.221e-06	6.3881	CES1	carboxylesterase 1
6281	6.586	11.626	6.3339	5.2666e-07	2.5686e-06	6.2426	S100A10	S100 calcium binding protein A10
28465	-4.5553	13.019	-6.3226	5.4351e-07	2.6194e-06	6.2123	IGHV1-46	immunoglobulin heavy variable 1-46
8635	-5.6501	9.2952	-6.3207	5.4649e-07	2.6194e-06	6.2071	RNASET2	ribonuclease T2
728	-8.7341	4.7031	-6.3247	5.4042e-07	2.6194e-06	6.2178	C5AR1	complement C5a receptor 1
3728	5.5116	14.146	6.2942	5.883e-07	2.8036e-06	6.1361	JUP	junction plakoglobin
132724	6.1384	10.339	6.2825	6.0786e-07	2.8804e-06	6.1047	TMPRSS11B	transmembrane serine protease 11B
10204	-4.7322	2.6992	-6.2553	6.5585e-07	3.0654e-06	6.0316	NUTF2	nuclear transport factor 2
9535	-5.3806	2.5791	-6.2572	6.5237e-07	3.0654e-06	6.0367	GMFG	glia maturation factor gamma
6649	-10.252	4.2636	-6.2542	6.5792e-07	3.0654e-06	6.0285	SOD3	superoxide dismutase 3
873	5.9393	11.166	6.2414	6.8191e-07	3.1595e-06	5.9941	CBR1	carbonyl reductase 1
2147	-6.0817	9.0305	-6.2261	7.1168e-07	3.2792e-06	5.953	F2	"coagulation factor II, thrombin"
5660	-2.3821	15.019	-6.2213	7.2119e-07	3.3048e-06	5.9402	PSAP	prosaposin
3848	2.6515	16.918	6.208	7.4847e-07	3.4042e-06	5.9045	KRT1	keratin 1
8826	2.3619	12.756	6.2068	7.5104e-07	3.4042e-06	5.9012	IQGAP1	IQ motif containing GTPase activating protein 1
64065	5.5775	5.4437	6.1805	8.0846e-07	3.6446e-06	5.8303	PERP	p53 apoptosis effector related to PMP22
718	-1.8146	15.431	-6.175	8.209e-07	3.6808e-06	5.8156	C3	complement C3
10694	5.2232	8.3525	6.172	8.2791e-07	3.6924e-06	5.8074	CCT8	chaperonin containing TCP1 subunit 8
6208	4.7757	5.2706	6.1649	8.4446e-07	3.7282e-06	5.7884	RPS14	ribosomal protein S14
28395	-3.3699	14.086	-6.1647	8.4489e-07	3.7282e-06	5.7879	IGHV4-34	immunoglobulin heavy variable 4-34
5447	4.9971	5.3303	6.1561	8.6548e-07	3.799e-06	5.7647	POR	cytochrome p450 oxidoreductase
8566	-4.7684	3.0514	-6.1534	8.7211e-07	3.8081e-06	5.7574	PDXK	pyridoxal kinase
6156	5.3668	11.024	6.1486	8.8378e-07	3.8389e-06	5.7446	RPL30	ribosomal protein L30
8907	6.0425	8.1603	6.1439	8.955e-07	3.8697e-06	5.7319	AP1M1	adaptor related protein complex 1 subunit mu 1
79180	-6.0989	7.9679	-6.1334	9.2246e-07	3.9656e-06	5.7034	EFHD2	EF-hand domain family member D2
4025	-2.178	17.424	-6.104	1.0015e-06	4.2832e-06	5.6243	LPO	lactoperoxidase
3418	4.0684	9.8203	6.1006	1.0113e-06	4.3032e-06	5.6149	IDH2	isocitrate dehydrogenase (NADP(+)) 2
217	5.734	10.375	6.0964	1.0231e-06	4.3312e-06	5.6038	ALDH2	aldehyde dehydrogenase 2 family member
10072	-4.4934	5.927	-6.0892	1.044e-06	4.3976e-06	5.5843	DPP3	dipeptidyl peptidase 3
28304	-4.9378	13.161	-6.0755	1.0848e-06	4.5465e-06	5.5474	IGHV3OR16-12	immunoglobulin heavy variable 3/OR16-12 (non-functional)
6699	2.1181	14.885	6.0572	1.1421e-06	4.7389e-06	5.4979	SPRR1B	small proline rich protein 1B
6947	-3.1137	14.17	-6.0576	1.1409e-06	4.7389e-06	5.4989	TCN1	transcobalamin 1
10383	3.7115	12.47	6.019	1.2714e-06	5.2235e-06	5.3947	TUBB4B	tubulin beta 4B class IVb
721	-4.8664	10.392	-6.0206	1.2656e-06	5.2235e-06	5.3991	C4B	complement C4B (Chido blood group)
5518	4.4831	11.244	6.0035	1.328e-06	5.4293e-06	5.3528	PPP2R1A	protein phosphatase 2 scaffold subunit Aalpha
3934	-1.7188	16.43	-5.9844	1.4013e-06	5.701e-06	5.3011	LCN2	lipocalin 2
IGHV3-38-3	-8.1837	4.0415	-5.9772	1.43e-06	5.7892e-06	5.2816	IGHV3-38-3	NA
10970	4.9255	5.6909	5.9748	1.4396e-06	5.8002e-06	5.2751	CKAP4	cytoskeleton associated protein 4
3514	-1.4681	20.052	-5.973	1.4468e-06	5.801e-06	5.2703	IGKC	immunoglobulin kappa constant
2525	-5.5412	1.3436	-5.9539	1.5268e-06	6.0925e-06	5.2186	FUT3	fucosyltransferase 3 (Lewis blood group)
5066	-5.1006	10.954	-5.9248	1.6568e-06	6.58e-06	5.1399	PAM	peptidylglycine alpha-amidating monooxygenase
6282	1.4801	14.733	5.9184	1.6872e-06	6.6687e-06	5.1224	S100A11	S100 calcium binding protein A11
9832	9.272	13.511	5.9137	1.7098e-06	6.7226e-06	5.1096	JAKMIP2	janus kinase and microtubule interacting protein 2
378	5.065	7.9822	5.9122	1.7169e-06	6.7226e-06	5.1056	ARF4	ADP ribosylation factor 4
28474	-4.9075	12.884	-5.908	1.7371e-06	6.7698e-06	5.0944	IGHV1-2	immunoglobulin heavy variable 1-2
3858	2.6676	15.897	5.9053	1.7507e-06	6.7745e-06	5.0869	KRT10	keratin 10
350	-5.3964	9.5737	-5.9045	1.7545e-06	6.7745e-06	5.0847	APOH	apolipoprotein H
286887	6.1706	13.112	5.8973	1.7906e-06	6.8819e-06	5.0652	KRT6C	keratin 6C
28908	-2.6103	14.171	-5.8897	1.8294e-06	6.9667e-06	5.0446	IGKV4-1	immunoglobulin kappa variable 4-1
1509	-1.7152	14.163	-5.89	1.8278e-06	6.9667e-06	5.0454	CTSD	cathepsin D
4258	6.7684	11.957	5.8733	1.9158e-06	7.2625e-06	5.0002	MGST2	microsomal glutathione S-transferase 2
57402	5.2629	12.441	5.8683	1.9431e-06	7.2996e-06	4.9865	S100A14	S100 calcium binding protein A14
2923	1.2702	13.759	5.8692	1.9381e-06	7.2996e-06	4.989	PDIA3	protein disulfide isomerase family A member 3
1622	-3.4505	11.055	-5.8646	1.963e-06	7.3414e-06	4.9767	DBI	"diazepam binding inhibitor, acyl-CoA binding protein"
IGLV5-39	-6.5693	3.9696	-5.8246	2.1976e-06	8.1456e-06	4.8681	IGLV5-39	NA
213	-1.6513	20.964	-5.8255	2.1918e-06	8.1456e-06	4.8706	ALB	albumin
28785	-7.8184	2.9517	-5.8212	2.2185e-06	8.1868e-06	4.859	IGLV4-60	immunoglobulin lambda variable 4-60
2734	-5.3707	6.1592	-5.8169	2.2457e-06	8.2508e-06	4.8472	GLG1	golgi glycoprotein 1
11226	-8.3475	3.3765	-5.8014	2.3462e-06	8.5822e-06	4.8051	GALNT6	polypeptide N-acetylgalactosaminyltransferase 6
1213	3.7933	10.049	5.7948	2.3905e-06	8.671e-06	4.7871	CLTC	clathrin heavy chain
22802	-4.382	4.7056	-5.7947	2.3913e-06	8.671e-06	4.7868	CLCA4	chloride channel accessory 4
6820	6.7103	11.233	5.7871	2.4427e-06	8.7812e-06	4.7663	SULT2B1	sulfotransferase family 2B member 1
3106	-4.4586	1.5577	-5.7882	2.4355e-06	8.7812e-06	4.7692	HLA-B	"major histocompatibility complex, class I, B"
6698	1.9268	17.664	5.7796	2.4954e-06	8.9321e-06	4.7458	SPRR1A	small proline rich protein 1A
6207	5.9685	7.8896	5.7722	2.5477e-06	9.0802e-06	4.7259	RPS13	ribosomal protein S13
488	5.2822	7.2834	5.7276	2.8895e-06	1.0254e-05	4.6047	ATP2A2	ATPase sarcoplasmic/endoplasmic reticulum Ca2+ transporting 2
22820	4.3063	6.0272	5.7206	2.9477e-06	1.0417e-05	4.5855	COPG1	COPI coat complex subunit gamma 1
28885	-3.0883	12.979	-5.7146	2.9982e-06	1.055e-05	4.5692	IGKV2D-24	immunoglobulin kappa variable 2D-24 (non-functional)
9022	5.4076	9.3944	5.7123	3.0175e-06	1.0574e-05	4.563	CLIC3	chloride intracellular channel 3
7203	4.4892	7.0554	5.6639	3.4602e-06	1.2074e-05	4.4313	CCT3	chaperonin containing TCP1 subunit 3
2	-5.0682	11.977	-5.6596	3.5022e-06	1.217e-05	4.4197	A2M	alpha-2-macroglobulin
548596	4.5918	5.7363	5.6126	4.0006e-06	1.38e-05	4.2917	CKMT1A	"creatine kinase, mitochondrial 1A"
4191	4.1446	10.854	5.6122	4.0042e-06	1.38e-05	4.2908	MDH2	malate dehydrogenase 2
3240	-3.9128	12.427	-5.6047	4.0911e-06	1.4041e-05	4.2702	HP	haptoglobin
140576	5.3876	11.68	5.5944	4.2116e-06	1.4395e-05	4.2422	S100A16	S100 calcium binding protein A16
6139	6.1435	6.7254	5.5849	4.3262e-06	1.4727e-05	4.2164	RPL17	ribosomal protein L17
6233	1.3757	16.513	5.5534	4.7295e-06	1.6034e-05	4.1307	RPS27A	ribosomal protein S27a
4973	-7.5229	5.7126	-5.5519	4.7508e-06	1.6041e-05	4.1263	OLR1	oxidized low density lipoprotein receptor 1
3816	-2.0725	18.172	-5.5488	4.7926e-06	1.6117e-05	4.1179	KLK1	kallikrein 1
567	-1.9914	13.989	-5.5454	4.8382e-06	1.6141e-05	4.1088	B2M	beta-2-microglobulin
6414	-6.9858	6.2156	-5.5454	4.8385e-06	1.6141e-05	4.1088	SELENOP	selenoprotein P
8350	2.2579	16.904	5.5411	4.8975e-06	1.6273e-05	4.0971	H3C1	H3 clustered histone 1
1486	-4.3369	12.073	-5.516	5.2584e-06	1.7403e-05	4.0287	CTBS	chitobiase
7178	-2.8284	5.6715	-5.5022	5.4682e-06	1.8026e-05	3.9911	TPT1	"tumor protein, translationally-controlled 1"
28448	-5.5521	11.062	-5.4733	5.9354e-06	1.9489e-05	3.9122	IGHV3-15	immunoglobulin heavy variable 3-15
51458	3.5139	13.8	5.4106	7.0892e-06	2.3186e-05	3.7414	RHCG	Rh family C glycoprotein
8895	3.8063	11.908	5.4005	7.2944e-06	2.3764e-05	3.7139	CPNE3	copine 3
5004	-5.2852	10.008	-5.3944	7.4233e-06	2.409e-05	3.6971	ORM1	orosomucoid 1
9524	4.6986	7.0539	5.3893	7.53e-06	2.4341e-05	3.6834	TECR	"trans-2,3-enoyl-CoA reductase"
2194	5.0393	9.255	5.3825	7.6777e-06	2.4723e-05	3.6647	FASN	fatty acid synthase
79919	6.2294	9.9194	5.3714	7.923e-06	2.5415e-05	3.6345	MAB21L4	mab-21 like 4
6189	5.7847	10.384	5.3683	7.9921e-06	2.5538e-05	3.6261	RPS3A	ribosomal protein S3A
3098	3.9944	10.988	5.3382	8.7055e-06	2.7606e-05	3.5439	HK1	hexokinase 1
6050	1.2718	14.624	5.3383	8.7015e-06	2.7606e-05	3.5444	RNH1	ribonuclease/angiogenin inhibitor 1
1191	-5.2751	10.532	-5.3339	8.8128e-06	2.784e-05	3.5321	CLU	clusterin
6704	2.6193	17.194	5.3267	8.9941e-06	2.8306e-05	3.5126	SPRR2E	small proline rich protein 2E
3494	-1.5009	21.724	-5.2933	9.8892e-06	3.1006e-05	3.4214	IGHA2	immunoglobulin heavy constant alpha 2 (A2m marker)
28919	-2.7797	13.601	-5.255	1.1024e-05	3.4435e-05	3.3169	IGKV2-30	immunoglobulin kappa variable 2-30
28804	-3.571	12.741	-5.2378	1.1575e-05	3.6021e-05	3.2701	IGLV3-9	immunoglobulin lambda variable 3-9 (gene/pseudogene)
1431	4.8352	6.4526	5.2173	1.2267e-05	3.7998e-05	3.2143	CS	citrate synthase
4318	-2.1392	14.49	-5.2163	1.2302e-05	3.7998e-05	3.2116	MMP9	matrix metallopeptidase 9
2335	-7.7126	7.0576	-5.2012	1.2841e-05	3.9519e-05	3.1703	FN1	fibronectin 1
85236	2.6561	14.725	5.1995	1.2902e-05	3.9561e-05	3.1658	H2BC12	H2B clustered histone 12
3192	4.1974	4.6923	5.1966	1.3012e-05	3.975e-05	3.1577	HNRNPU	heterogeneous nuclear ribonucleoprotein U
8404	-4.9529	10.912	-5.1866	1.3383e-05	4.0735e-05	3.1306	SPARCL1	SPARC like 1
6142	5.4865	9.177	5.1486	1.4907e-05	4.521e-05	3.027	RPL18A	ribosomal protein L18a
5052	1.6818	14.133	5.1438	1.5112e-05	4.5534e-05	3.0139	PRDX1	peroxiredoxin 1
259	-4.8732	10.896	-5.1436	1.5124e-05	4.5534e-05	3.0132	AMBP	alpha-1-microglobulin/bikunin precursor
3689	-3.1538	12.405	-5.1345	1.5518e-05	4.6554e-05	2.9884	ITGB2	integrin subunit beta 2
1937	3.4872	11.406	5.126	1.5894e-05	4.7491e-05	2.9654	EEF1G	eukaryotic translation elongation factor 1 gamma
10487	-1.2252	13.615	-5.1249	1.5944e-05	4.7491e-05	2.9624	CAP1	cyclase associated actin cytoskeleton regulatory protein 1
1824	-1.2524	14.515	-5.1218	1.6086e-05	4.7744e-05	2.9539	DSC2	desmocollin 2
3190	5.021	10.448	5.1198	1.6178e-05	4.7844e-05	2.9484	HNRNPK	heterogeneous nuclear ribonucleoprotein K
28875	-5.6976	9.6119	-5.1097	1.6646e-05	4.9056e-05	2.921	IGKV3D-15	immunoglobulin kappa variable 3D-15 (gene/pseudogene)
5284	-1.2761	20.83	-5.1032	1.6957e-05	4.9796e-05	2.9033	PIGR	polymeric immunoglobulin receptor
6709	4.9338	9.3767	5.0864	1.7786e-05	5.1866e-05	2.8574	SPTAN1	"spectrin alpha, non-erythrocytic 1"
847	-2.1858	14.995	-5.0868	1.7766e-05	5.1866e-05	2.8585	CAT	catalase
5094	3.1829	12.945	5.0838	1.7918e-05	5.2067e-05	2.8503	PCBP2	poly(rC) binding protein 2
5686	-3.5806	4.2771	-5.0812	1.8049e-05	5.2268e-05	2.8433	PSMA5	proteasome 20S subunit alpha 5
397	-1.5176	15.003	-5.0679	1.8744e-05	5.3904e-05	2.8071	ARHGDIB	Rho GDP dissociation inhibitor beta
5594	-3.9594	2.8179	-5.0683	1.8721e-05	5.3904e-05	2.8082	MAPK1	mitogen-activated protein kinase 1
3009	4.5434	13.064	5.0642	1.8942e-05	5.4101e-05	2.797	H1-5	"H1.5 linker histone, cluster member"
2821	-1.4069	13.872	-5.0649	1.8904e-05	5.4101e-05	2.7989	GPI	glucose-6-phosphate isomerase
7280	6.5675	8.6	5.0585	1.9253e-05	5.4689e-05	2.7813	TUBB2A	tubulin beta 2A class IIa
1666	6.4088	6.2678	5.058	1.9279e-05	5.4689e-05	2.78	DECR1	"2,4-dienoyl-CoA reductase 1"
6136	4.4944	7.7859	5.0503	1.9707e-05	5.5714e-05	2.7589	RPL12	ribosomal protein L12
4924	-6.8973	8.875	-5.0394	2.0323e-05	5.7261e-05	2.7294	NUCB1	nucleobindin 1
28299	-1.656	14.528	-5.0309	2.082e-05	5.8465e-05	2.7062	IGKV1-5	immunoglobulin kappa variable 1-5
55577	2.7978	12.368	5.0252	2.1158e-05	5.9214e-05	2.6907	NAGK	N-acetylglucosamine kinase
967	-4.5255	9.8616	-5.0202	2.1459e-05	5.9856e-05	2.6772	CD63	CD63 molecule
27076	-1.6946	14.707	-4.9823	2.3898e-05	6.6438e-05	2.5738	LYPD3	LY6/PLAUR domain containing 3
55313	-3.2225	11.113	-4.9693	2.4795e-05	6.8702e-05	2.5385	CPPED1	calcineurin like phosphoesterase domain containing 1
54796	-6.6383	6.9724	-4.9563	2.5726e-05	7.1045e-05	2.5031	BNC2	basonuclin 2
23071	-3.8613	3.3608	-4.9497	2.6211e-05	7.2144e-05	2.4852	ERP44	endoplasmic reticulum protein 44
3006	5.1497	12.706	4.941	2.6867e-05	7.3708e-05	2.4615	H1-2	"H1.2 linker histone, cluster member"
7086	-1.4952	16.676	-4.9353	2.7303e-05	7.4657e-05	2.446	TKT	transketolase
6130	5.3068	7.0132	4.9312	2.7623e-05	7.522e-05	2.4348	RPL7A	ribosomal protein L7a
12	-2.2387	13.818	-4.9304	2.7689e-05	7.522e-05	2.4326	SERPINA3	serpin family A member 3; protease inhibitor
8335	2.1622	15.902	4.8977	3.0375e-05	8.2249e-05	2.3437	H2AC4	H2A clustered histone 4
3849	2.1976	14.244	4.8927	3.0803e-05	8.3139e-05	2.3303	KRT2	keratin 2
28820	-7.0326	8.9548	-4.8696	3.2894e-05	8.8495e-05	2.2673	IGLV1-51	immunoglobulin lambda variable 1-51
6888	-1.238	14.231	-4.8665	3.3177e-05	8.8969e-05	2.2591	TALDO1	transaldolase 1
79983	5.3329	11.042	4.8374	3.6035e-05	9.6324e-05	2.1799	POF1B	POF1B actin binding protein
6051	-4.5592	7.9311	-4.8233	3.75e-05	9.9919e-05	2.1417	RNPEP	arginyl aminopeptidase
28817	-3.4107	13.104	-4.8011	3.9927e-05	0.00010605	2.0815	IGLV2-8	immunoglobulin lambda variable 2-8
7448	-4.7883	9.5849	-4.7988	4.0195e-05	0.00010642	2.0751	VTN	vitronectin
7076	-2.8628	13.232	-4.7871	4.1546e-05	0.00010965	2.0434	TIMP1	TIMP metallopeptidase inhibitor 1
6700	2.1908	17.88	4.7854	4.1742e-05	0.00010982	2.0389	SPRR2A	small proline rich protein 2A
6173	5.5901	7.0118	4.7521	4.5866e-05	0.00012029	1.9486	RPL36A	ribosomal protein L36a
653145	4.9886	11.728	4.7492	4.6246e-05	0.00012053	1.9408	ANXA8	annexin A8
7184	3.2358	10.326	4.7498	4.6171e-05	0.00012053	1.9423	HSP90B1	heat shock protein 90 beta family member 1
4048	-1.1183	13.984	-4.7437	4.6979e-05	0.00012206	1.9257	LTA4H	leukotriene A4 hydrolase
7384	4.2679	5.2674	4.7328	4.8447e-05	0.00012548	1.8962	UQCRC1	ubiquinol-cytochrome c reductase core protein 1
11034	4.2263	8.4494	4.7247	4.9563e-05	0.00012797	1.8744	DSTN	"destrin, actin depolymerizing factor"
2896	-3.4664	11.504	-4.7111	5.1506e-05	0.00013258	1.8375	GRN	granulin precursor
6280	1.5745	20.363	4.7075	5.2029e-05	0.00013352	1.8279	S100A9	S100 calcium binding protein A9
4000	4.8251	12.842	4.7048	5.2432e-05	0.00013373	1.8205	LMNA	lamin A/C
830	-4.4634	2.8763	-4.7048	5.2433e-05	0.00013373	1.8205	CAPZA2	capping actin protein of muscle Z-line subunit alpha 2
3945	-2.5806	11.26	-4.6976	5.3509e-05	0.00013606	1.801	LDHB	lactate dehydrogenase B
7062	5.6001	7.0498	4.6768	5.6752e-05	0.00014386	1.7447	TCHH	trichohyalin
6273	3.1905	9.644	4.669	5.8021e-05	0.00014663	1.7235	S100A2	S100 calcium binding protein A2
58472	4.178	7.106	4.6666	5.841e-05	0.00014717	1.7171	SQOR	sulfide quinone oxidoreductase
5273	-5.9296	8.2602	-4.6541	6.0516e-05	0.00015202	1.6832	SERPINB10	serpin family B member 10; protease inhibitor
3263	-1.341	15.231	-4.6525	6.0778e-05	0.00015222	1.679	HPX	hemopexin
1	-4.828	11.275	-4.6486	6.1452e-05	0.00015345	1.6685	A1BG	alpha-1-B glycoprotein
6222	6.49	12.106	4.6417	6.2669e-05	0.00015602	1.6497	RPS18	ribosomal protein S18
3850	2.7353	16.026	4.6311	6.4575e-05	0.00016028	1.621	KRT3	keratin 3
3507	-2.2137	15.801	-4.6224	6.618e-05	0.00016378	1.5975	IGHM	immunoglobulin heavy constant mu
28896	-4.7908	9.7428	-4.6192	6.6771e-05	0.00016475	1.589	IGKV1D-33	immunoglobulin kappa variable 1D-33
81	2.7545	13.771	4.6166	6.7274e-05	0.00016551	1.5818	ACTN4	actinin alpha 4
396	-3.6463	8.8771	-4.6125	6.8053e-05	0.00016693	1.5708	ARHGDIA	Rho GDP dissociation inhibitor alpha
163351	3.3621	13.278	4.5982	7.0843e-05	0.00017276	1.5324	GBP6	guanylate binding protein family member 6
5055	2.978	8.7593	4.5992	7.0655e-05	0.00017276	1.5349	SERPINB2	serpin family B member 2
5603	6.3754	7.7281	4.5947	7.1551e-05	0.00017397	1.5229	MAPK13	mitogen-activated protein kinase 13
1992	-1.297	15.141	-4.5926	7.1972e-05	0.00017449	1.5173	SERPINB1	serpin family B member 1; protease inhibitor
4046	-4.8976	1.4456	-4.5876	7.2992e-05	0.00017645	1.5038	LSP1	lymphocyte specific protein 1
3426	-6.1586	4.3802	-4.5862	7.3295e-05	0.00017667	1.4998	CFI	complement factor I
2244	-2.2659	14.384	-4.5763	7.5364e-05	0.00018113	1.4732	FGB	fibrinogen beta chain
3512	-1.1683	19.841	-4.57	7.6716e-05	0.00018385	1.4562	JCHAIN	joining chain of multimeric IgA and IgM
3684	-3.7316	10.3	-4.5618	7.8511e-05	0.00018762	1.4341	ITGAM	integrin subunit alpha M
7051	3.3234	12.848	4.5431	8.2743e-05	0.00019717	1.3839	TGM1	transglutaminase 1
4637	1.0227	14.157	4.5388	8.376e-05	0.00019902	1.3722	MYL6	myosin light chain 6
57016	2.6517	12.161	4.5204	8.8226e-05	0.00020904	1.3225	AKR1B10	aldo-keto reductase family 1 member B10
5268	1.2086	14.306	4.5073	9.1522e-05	0.00021623	1.2874	SERPINB5	serpin family B member 5
3501	-1.6694	16.902	-4.4989	9.3722e-05	0.0002208	1.2647	IGHG2	immunoglobulin heavy constant gamma 2 (G2m marker)
8857	-3.728	13.159	-4.4929	9.5302e-05	0.00022389	1.2487	FCGBP	Fc fragment of IgG binding protein
1472	-2.2462	20.274	-4.4914	9.5718e-05	0.00022424	1.2446	CST4	cystatin S
2810	1.6152	15.593	4.4843	9.7653e-05	0.00022813	1.2255	SFN	stratifin
1471	-3.6338	13.028	-4.4776	9.9496e-05	0.00023179	1.2076	CST3	cystatin C
727897	-1.5339	21.951	-4.4606	0.00010436	0.00024245	1.162	MUC5B	"mucin 5B, oligomeric mucus/gel-forming"
8875	-5.8796	4.7304	-4.4517	0.00010702	0.00024793	1.1379	VNN2	vanin 2
1116	-6.4001	6.1119	-4.4139	0.00011899	0.00027489	1.0367	CHI3L1	chitinase 3 like 1
1654	4.2172	5.7093	4.3963	0.00012504	0.00028807	0.98935	DDX3X	DEAD-box helicase 3 X-linked
5317	4.5043	12.915	4.3873	0.0001282	0.00029455	0.96548	PKP1	plakophilin 1
3295	4.3239	4.6061	4.3797	0.00013097	0.00030007	0.94511	HSD17B4	hydroxysteroid 17-beta dehydrogenase 4
1396	4.4218	7.3415	4.3767	0.00013208	0.0003018	0.93703	CRIP1	cysteine rich protein 1
4478	-1.266	15.622	-4.3753	0.0001326	0.00030214	0.93332	MSN	moesin
84518	3.5372	15.682	4.3625	0.00013743	0.00031231	0.89912	CNFN	cornifelin
8842	-5.7484	10.939	-4.3506	0.00014211	0.00032119	0.86718	PROM1	prominin 1
55600	-6.8557	4.0004	-4.3506	0.00014209	0.00032119	0.86731	ITLN1	intelectin 1
3417	-3.102	7.3667	-4.3346	0.0001486	0.00033494	0.82461	IDH1	isocitrate dehydrogenase (NADP(+)) 1
2752	3.3088	8.7708	4.3335	0.00014909	0.00033516	0.82142	GLUL	glutamate-ammonia ligase
131177	-3.7259	9.1863	-4.3139	0.00015749	0.00035308	0.76916	FAM3D	FAM3 metabolism regulating signaling molecule D
10728	5.1945	9.2228	4.3016	0.00016299	0.00036444	0.73642	PTGES3	prostaglandin E synthase 3
2934	-1.2728	13.533	-4.2965	0.00016533	0.00036869	0.72281	GSN	gelsolin
3101	-4.092	10.298	-4.2952	0.00016592	0.00036901	0.71942	HK3	hexokinase 3
3320	2.5418	12.218	4.2929	0.00016701	0.00037044	0.7132	HSP90AA1	heat shock protein 90 alpha family class A member 1
1755	-1.2921	19.481	-4.2826	0.00017187	0.0003802	0.68586	DMBT1	deleted in malignant brain tumors 1
5500	4.4254	6.7429	4.278	0.00017409	0.00038411	0.67359	PPP1CB	protein phosphatase 1 catalytic subunit beta
5836	-3.2117	9.847	-4.2767	0.00017472	0.00038447	0.67019	PYGL	glycogen phosphorylase L
5360	-4.9291	11.014	-4.2584	0.00018388	0.00040356	0.62148	PLTP	phospholipid transfer protein
26085	-3.2264	8.933	-4.2566	0.0001848	0.00040452	0.61671	KLK13	kallikrein related peptidase 13
6206	3.6574	6.2964	4.2534	0.0001865	0.00040717	0.60799	RPS12	ribosomal protein S12
10963	3.3951	7.363	4.2441	0.0001914	0.00041678	0.58328	STIP1	stress induced phosphoprotein 1
192666	5.4422	7.9525	4.2274	0.00020049	0.00043545	0.53905	KRT24	keratin 24
1514	-6.155	10.057	-4.2128	0.00020885	0.00045242	0.50017	CTSL	cathepsin L
1469	-1.517	16.316	-4.2057	0.00021301	0.00046023	0.48139	CST1	cystatin SN
390	3.7407	4.45	4.152	0.00024733	0.00053301	0.33918	RND3	Rho family GTPase 3
6152	3.7496	6.5004	4.1492	0.00024926	0.00053578	0.33178	RPL24	ribosomal protein L24
28822	-3.784	12.047	-4.1414	0.00025469	0.00054605	0.31127	IGLV1-47	immunoglobulin lambda variable 1-47
28386	-5.4951	11.981	-4.1382	0.000257	0.00054959	0.30269	IGHV5-10-1	immunoglobulin heavy variable 5-10-1
9446	-2.9453	11.202	-4.1317	0.00026169	0.00055818	0.28549	GSTO1	glutathione S-transferase omega 1
5717	-7.2242	7.546	-4.1299	0.00026301	0.00055956	0.28071	PSMD11	"proteasome 26S subunit, non-ATPase 11"
5696	-5.0811	2.5689	-4.1124	0.00027604	0.00058499	0.23471	PSMB8	proteasome 20S subunit beta 8
57095	-4.1001	3.2217	-4.1111	0.00027706	0.00058499	0.2312	PITHD1	PITH domain containing 1
2280	-5.2735	9.4601	-4.1112	0.00027694	0.00058499	0.23162	FKBP1A	FKBP prolyl isomerase 1A
22949	-3.3296	4.3038	-4.1089	0.00027875	0.00058706	0.22543	PTGR1	prostaglandin reductase 1
2990	-4.8849	5.2658	-4.1076	0.00027976	0.00058771	0.22198	GUSB	glucuronidase beta
51449	4.6597	6.3705	4.0652	0.00031462	0.00065928	0.11037	PCYOX1	prenylcysteine oxidase 1
8689	4.7559	10.902	4.063	0.00031656	0.00066168	0.10453	KRT36	keratin 36
11151	-2.5849	13.732	-4.0402	0.00033716	0.00070297	0.044654	CORO1A	coronin 1A
735	-6.1128	4.2716	-4.0307	0.00034612	0.00071987	0.019724	C9	complement C9
216	4.7344	7.8025	4.0109	0.00036553	0.00075834	-0.032067	ALDH1A1	aldehyde dehydrogenase 1 family member A1
28937	-4.2321	9.5133	-4.0052	0.00037134	0.00076847	-0.047029	IGKV1-17	immunoglobulin kappa variable 1-17
5654	-5.0838	5.9414	-4.0042	0.00037241	0.00076878	-0.049761	HTRA1	HtrA serine peptidase 1
966	-0.84334	14.282	-3.9983	0.00037851	0.00077945	-0.065186	CD59	CD59 molecule (CD59 blood group)
448834	4.3072	8.0734	3.9934	0.00038368	0.00078816	-0.078076	KPRP	keratinocyte proline rich protein
3933	-1.9275	19.683	-3.9758	0.00040268	0.00082515	-0.12392	LCN1	lipocalin 1
8655	3.8784	9.072	3.9679	0.00041154	0.00084123	-0.14456	DYNLL1	dynein light chain LC8-type 1
1511	1.4491	15.315	3.9612	0.00041927	0.00085495	-0.16223	CTSG	cathepsin G
7001	2.2924	11.929	3.955	0.00042639	0.00086733	-0.17818	PRDX2	peroxiredoxin 2
4317	-2.7737	12.538	-3.947	0.00043594	0.00088461	-0.1992	MMP8	matrix metallopeptidase 8
79784	4.28	13.474	3.9344	0.00045124	0.00091343	-0.2319	MYH14	myosin heavy chain 14
6767	3.2277	8.2762	3.9251	0.00046298	0.00093492	-0.25623	ST13	ST13 Hsp70 interacting protein
28988	-3.2191	1.6843	-3.914	0.00047727	0.00096145	-0.28505	DBNL	drebrin like
5788	-4.1992	8.8248	-3.902	0.00049326	0.00099128	-0.31628	PTPRC	protein tyrosine phosphatase receptor type C
3713	3.0158	14.218	3.8998	0.0004962	0.00099479	-0.3219	IVL	involucrin
8972	-5.3744	6.0623	-3.8988	0.00049754	0.00099508	-0.32446	MGAM	maltase-glucoamylase
4332	3.2331	10.364	3.873	0.00053399	0.0010654	-0.39142	MNDA	myeloid cell nuclear differentiation antigen
765	-2.6776	15.777	-3.8584	0.00055582	0.0011063	-0.42934	CA6	carbonic anhydrase 6
3146	-3.0038	5.0897	-3.8557	0.00055997	0.0011119	-0.43639	HMGB1	high mobility group box 1
1356	-2.0936	13.519	-3.8483	0.00057138	0.0011319	-0.45547	CP	ceruloplasmin
10397	4.4557	7.0806	3.8264	0.00060662	0.0011989	-0.51209	NDRG1	N-myc downstream regulated 1
6515	-5.6817	7.8727	-3.8245	0.00060981	0.0012023	-0.51706	SLC2A3	solute carrier family 2 member 3
5707	4.3302	4.7813	3.8204	0.00061656	0.0012128	-0.52747	PSMD1	"proteasome 26S subunit, non-ATPase 1"
2783	-2.9807	9.5527	-3.7838	0.00068134	0.001337	-0.62192	GNB2	G protein subunit beta 2
2266	-1.922	13.487	-3.7769	0.00069428	0.0013592	-0.63969	FGG	fibrinogen gamma chain
2806	3.2567	7.5399	3.7733	0.00070107	0.0013693	-0.6489	GOT2	glutamic-oxaloacetic transaminase 2
1893	1.1185	15.622	3.772	0.00070352	0.0013709	-0.65219	ECM1	extracellular matrix protein 1
7165	3.996	5.1401	3.7632	0.00072049	0.0014007	-0.67471	TPD52L2	TPD52 like 2
7167	-1.3969	12.911	-3.746	0.00075514	0.0014646	-0.71907	TPI1	triosephosphate isomerase 1
1470	-1.9525	17.104	-3.7422	0.00076297	0.0014764	-0.7288	CST2	cystatin SA
810	1.0402	15.921	3.7339	0.0007803	0.0015064	-0.75002	CALML3	calmodulin like 3
115817	4.08	6.5506	3.7277	0.00079348	0.0015283	-0.76583	DHRS1	dehydrogenase/reductase 1
342897	3.4964	9.3555	3.7238	0.0008018	0.0015408	-0.77567	NCCRP1	"NCCRP1, F-box associated domain containing"
6184	3.2816	4.0032	3.7194	0.00081153	0.0015559	-0.78705	RPN1	ribophorin I
3039	-4.6032	9.1181	-3.7137	0.00082422	0.0015766	-0.80169	HBA1	hemoglobin subunit alpha 1
10232	-7.4227	5.9506	-3.7096	0.00083342	0.0015906	-0.81217	MSLN	mesothelin
3078	-4.9639	6.451	-3.7055	0.00084265	0.0016045	-0.82256	CFHR1	complement factor H related 1
6590	1.3727	16.235	3.7045	0.00084486	0.001605	-0.82503	SLPI	secretory leukocyte peptidase inhibitor
10135	1.3455	13.815	3.702	0.00085064	0.0016123	-0.83145	NAMPT	nicotinamide phosphoribosyltransferase
706	3.9152	10.273	3.6966	0.0008633	0.0016326	-0.84539	TSPO	translocator protein
3503	-5.9961	10.503	-3.6779	0.00090787	0.001713	-0.89286	IGHG4	immunoglobulin heavy constant gamma 4 (G4m marker)
10134	5.036	8.5378	3.6683	0.00093174	0.0017541	-0.91732	BCAP31	B cell receptor associated protein 31
9045	5.4792	7.6059	3.6664	0.00093658	0.0017592	-0.9222	RPL14	ribosomal protein L14
1508	-1.7418	13.133	-3.6495	0.00098025	0.0018371	-0.96514	CTSB	cathepsin B
80341	-1.9865	13.731	-3.6389	0.0010088	0.0018864	-0.99218	BPIFB2	BPI fold containing family B member 2
28781	-5.1409	4.0042	-3.6334	0.0010238	0.0019102	-1.0061	IGLV5-45	immunoglobulin lambda variable 5-45
28935	-3.9412	11.79	-3.6291	0.0010358	0.0019283	-1.0171	IGKV1-27	immunoglobulin kappa variable 1-27
1363	-5.0365	10.018	-3.6148	0.0010764	0.0019983	-1.0532	CPE	carboxypeptidase E
1473	-2.002	18.127	-3.6141	0.0010782	0.0019983	-1.0548	CST5	cystatin D
2214	-4.8374	5.6873	-3.6097	0.0010911	0.0020178	-1.0661	FCGR3A	Fc fragment of IgG receptor IIIa
6227	5.6209	5.5974	3.6024	0.0011127	0.0020532	-1.0845	RPS21	ribosomal protein S21
645	3.8373	10.547	3.591	0.0011472	0.002112	-1.1132	BLVRB	biliverdin reductase B
1397	4.1131	5.2283	3.584	0.0011691	0.0021455	-1.131	CRIP2	cysteine rich protein 2
387	-0.92241	14.67	-3.5836	0.0011705	0.0021455	-1.1321	RHOA	ras homolog family member A
28385	-2.3261	15.328	-3.57	0.0012137	0.0022198	-1.1662	IGHV6-1	immunoglobulin heavy variable 6-1
922	-5.5714	8.3834	-3.5507	0.0012782	0.0023326	-1.2149	CD5L	CD5 molecule like
28414	-6.9863	9.3428	-3.5306	0.0013486	0.0024557	-1.2652	IGHV3-64	immunoglobulin heavy variable 3-64
131	3.0277	8.4007	3.5269	0.0013622	0.0024751	-1.2746	ADH7	"alcohol dehydrogenase 7 (class IV), mu or sigma polypeptide"
2040	-3.9397	10.399	-3.4957	0.0014801	0.0026834	-1.3525	STOM	stomatin
5216	-1.0323	13.247	-3.4829	0.0015315	0.0027706	-1.3846	PFN1	profilin 1
722	-4.0229	6.0221	-3.4717	0.0015777	0.002848	-1.4124	C4BPA	complement component 4 binding protein alpha
7529	0.87517	14.473	3.455	0.0016493	0.0029708	-1.454	YWHAB	tyrosine 3-monooxygenase/tryptophan 5-monooxygenase activation protein beta
8407	-2.6462	7.6704	-3.4437	0.0016994	0.0030546	-1.4821	TAGLN2	transgelin 2
3187	3.4305	6.1421	3.4338	0.0017443	0.0031285	-1.5065	HNRNPH1	heterogeneous nuclear ribonucleoprotein H1
3329	2.7806	5.2805	3.4263	0.0017792	0.0031843	-1.5251	HSPD1	heat shock protein family D (Hsp60) member 1
126638	3.7522	7.1411	3.4186	0.0018158	0.0032428	-1.5442	RPTN	repetin
7417	2.5705	5.9502	3.4032	0.0018915	0.0033708	-1.5824	VDAC2	voltage dependent anion channel 2
10787	3.8036	4.4312	3.4014	0.0019004	0.0033793	-1.5868	NCKAP1	NCK associated protein 1
4677	2.9995	7.8289	3.4006	0.0019044	0.0033793	-1.5887	NARS1	asparaginyl-tRNA synthetase 1
7335	-2.3019	8.256	-3.3874	0.0019719	0.0034917	-1.6213	UBE2V1	ubiquitin conjugating enzyme E2 V1
5870	3.6175	6.6713	3.3857	0.0019806	0.0034997	-1.6255	RAB6A	"RAB6A, member RAS oncogene family"
335	-2.0142	13.47	-3.3824	0.0019978	0.0035225	-1.6335	APOA1	apolipoprotein A1
822	-2.6027	9.8897	-3.3776	0.0020234	0.0035601	-1.6454	CAPG	"capping actin protein, gelsolin like"
388077	-4.5508	12.142	-3.3759	0.0020323	0.0035683	-1.6495	IGHV1OR15-1	immunoglobulin heavy variable 1/OR15-1 (non-functional)
5037	-2.3864	9.8029	-3.3741	0.0020422	0.0035781	-1.6541	PEBP1	phosphatidylethanolamine binding protein 1
3890	4.7106	8.9801	3.3718	0.0020543	0.0035918	-1.6596	KRT84	keratin 84
7077	-6.6697	6.9589	-3.363	0.0021027	0.0036687	-1.6813	TIMP2	TIMP metallopeptidase inhibitor 2
374918	-4.6464	3.0209	-3.3548	0.0021483	0.0037404	-1.7014	IGFL1	IGF like family member 1
4513	5.1893	7.3503	3.3449	0.0022048	0.0038308	-1.7256	MT-CO2	mitochondrially encoded cytochrome c oxidase II
22978	3.0792	7.177	3.3423	0.0022199	0.0038411	-1.732	NT5C2	"5'-nucleotidase, cytosolic II"
30001	0.93264	15.212	3.3431	0.0022157	0.0038411	-1.7303	ERO1A	endoplasmic reticulum oxidoreductase 1 alpha
1973	3.9985	10.67	3.3207	0.0023494	0.0040568	-1.785	EIF4A1	eukaryotic translation initiation factor 4A1
3308	-2.6166	6.6686	-3.3052	0.0024467	0.0042161	-1.8228	HSPA4	heat shock protein family A (Hsp70) member 4
284110	4.0884	5.1399	3.2987	0.0024885	0.0042707	-1.8386	GSDMA	gasdermin A
4627	0.95465	14.079	3.2979	0.0024938	0.0042707	-1.8406	MYH9	myosin heavy chain 9
28796	-4.4848	6.2229	-3.2985	0.0024898	0.0042707	-1.8391	IGLV3-21	immunoglobulin lambda variable 3-21
28791	-4.468	11.867	-3.2888	0.0025539	0.0043646	-1.8628	IGLV3-27	immunoglobulin lambda variable 3-27
7385	3.2127	4.0987	3.2859	0.0025727	0.0043879	-1.8697	UQCRC2	ubiquinol-cytochrome c reductase core protein 2
523	2.3815	11.875	3.2706	0.0026777	0.0045576	-1.9069	ATP6V1A	ATPase H+ transporting V1 subunit A
6275	-1.8518	13.246	-3.2558	0.0027832	0.0047275	-1.9429	S100A4	S100 calcium binding protein A4
4069	1.3392	19.589	3.2449	0.0028629	0.0048529	-1.9692	LYZ	lysozyme
10549	-2.8573	10.789	-3.2438	0.0028711	0.0048569	-1.9719	PRDX4	peroxiredoxin 4
ATP5MK	3.7284	4.8583	3.2338	0.0029464	0.0049743	-1.996	ATP5MK	NA
59	0.76322	16.821	3.2248	0.0030156	0.0050809	-2.0176	ACTA2	"actin alpha 2, smooth muscle"
4670	2.459	4.6021	3.2201	0.0030527	0.0051329	-2.0289	HNRNPM	heterogeneous nuclear ribonucleoprotein M
3068	-3.126	4.3357	-3.2129	0.0031107	0.00522	-2.0464	HDGF	heparin binding growth factor
5339	3.3493	8.6102	3.2116	0.0031212	0.005227	-2.0496	PLEC	plectin
5199	-5.7845	5.958	-3.1581	0.0035828	0.0059881	-2.1777	CFP	complement factor properdin
55276	-1.4575	11.369	-3.1214	0.0039361	0.0065655	-2.2649	PGM2	phosphoglucomutase 2
3936	-0.99404	14.974	-3.1063	0.004091	0.0068101	-2.3006	LCP1	lymphocyte cytosolic protein 1
4688	-3.4172	4.6226	-3.0946	0.004216	0.0070043	-2.3285	NCF2	neutrophil cytosolic factor 2
10109	2.7088	11.232	3.0922	0.0042411	0.007032	-2.334	ARPC2	actin related protein 2/3 complex subunit 2
2521	3.8431	5.5746	3.0902	0.0042632	0.0070546	-2.3388	FUS	FUS RNA binding protein
10015	1.9275	9.6356	3.0823	0.0043493	0.0071828	-2.3573	PDCD6IP	programmed cell death 6 interacting protein
56729	-1.6561	13.206	-3.0763	0.0044162	0.0072789	-2.3714	RETN	resistin
8581	2.9783	12.31	3.0734	0.0044495	0.0073194	-2.3783	LY6D	lymphocyte antigen 6 family member D
6164	2.2382	3.7372	3.0711	0.0044757	0.0073479	-2.3838	RPL34	ribosomal protein L34
51552	3.5378	5.4916	3.069	0.0044991	0.0073718	-2.3886	RAB14	"RAB14, member RAS oncogene family"
27179	1.5012	12.529	3.0499	0.0047228	0.0077231	-2.4334	IL36A	interleukin 36 alpha
10611	3.3075	5.6522	3.0467	0.0047622	0.0077361	-2.4411	PDLIM5	PDZ and LIM domain 5
5315	0.68236	15.398	3.0466	0.0047631	0.0077361	-2.4413	PKM	pyruvate kinase M1/2
28876	-2.027	12.913	-3.0462	0.0047678	0.0077361	-2.4422	IGKV3D-11	immunoglobulin kappa variable 3D-11
4925	-1.9554	13.734	-3.0479	0.0047477	0.0077361	-2.4383	NUCB2	nucleobindin 2
5768	-2.5891	11.684	-3.0386	0.0048604	0.0078711	-2.46	QSOX1	quiescin sulfhydryl oxidase 1
57126	-4.2303	8.7216	-3.0207	0.0050859	0.0082202	-2.5018	CD177	CD177 molecule
28775	-4.7048	11.43	-3.0015	0.0053386	0.0085953	-2.5465	IGLV7-46	immunoglobulin lambda variable 7-46 (gene/pseudogene)
23589	-2.4953	1.2746	-3.0019	0.005333	0.0085953	-2.5456	CARHSP1	calcium regulated heat stable protein 1
7276	-2.3172	12.822	-2.9791	0.0056481	0.0090762	-2.5984	TTR	transthyretin
6038	-3.428	8.2051	-2.9702	0.0057757	0.0092633	-2.619	RNASE4	ribonuclease A family member 4
23011	-2.1001	3.238	-2.9631	0.0058796	0.0094119	-2.6354	RAB21	"RAB21, member RAS oncogene family"
813	-3.7321	9.338	-2.9569	0.0059723	0.009542	-2.6498	CALU	calumenin
928	-1.1458	12.929	-2.9315	0.0063648	0.01015	-2.7083	CD9	CD9 molecule
2771	-2.0979	12.226	-2.9101	0.0067123	0.010683	-2.7572	GNAI2	G protein subunit alpha i2
28455	-5.0373	8.9829	-2.9037	0.0068203	0.010835	-2.7718	IGHV2-26	immunoglobulin heavy variable 2-26
3884	4.1961	4.938	2.8989	0.0069033	0.010946	-2.7829	KRT33B	keratin 33B
5880	-1.2191	14.191	-2.8838	0.007166	0.01134	-2.8172	RAC2	Rac family small GTPase 2
826	2.6806	10.203	2.8769	0.0072898	0.011515	-2.8329	CAPNS1	calpain small subunit 1
87	1.6692	13.033	2.8717	0.007384	0.011641	-2.8446	ACTN1	actinin alpha 1
84817	-2.7316	12.762	-2.8546	0.0077041	0.012123	-2.8835	TXNDC17	thioredoxin domain containing 17
7905	-1.9703	3.6985	-2.8515	0.0077635	0.012194	-2.8905	REEP5	receptor accessory protein 5
683	-3.6078	7.4471	-2.8457	0.0078747	0.012345	-2.9035	BST1	bone marrow stromal cell antigen 1
28983	1.6855	12.236	2.842	0.0079463	0.012434	-2.9118	TMPRSS11E	transmembrane serine protease 11E
383	-3.006	7.2753	-2.8378	0.00803	0.012541	-2.9214	ARG1	arginase 1
140683	-1.2457	15.93	-2.829	0.008206	0.012792	-2.9412	BPIFA2	BPI fold containing family A member 2
978	-0.77863	13.438	-2.8222	0.0083442	0.012983	-2.9565	CDA	cytidine deaminase
5721	-2.9431	3.7338	-2.8175	0.0084412	0.01311	-2.9671	PSME2	proteasome activator subunit 2
8970	3.9042	10.089	2.8145	0.0085031	0.013181	-2.9737	H2BC11	H2B clustered histone 11
23603	2.4573	10.077	2.793	0.0089647	0.013871	-3.022	CORO1C	coronin 1C
3543	-1.9562	13.364	-2.7869	0.0090998	0.014054	-3.0356	IGLL1	immunoglobulin lambda like polypeptide 1
11005	-1.439	11.98	-2.7808	0.0092359	0.014238	-3.0492	SPINK5	serine peptidase inhibitor Kazal type 5
6125	3.2251	5.8074	2.7632	0.0096414	0.014836	-3.0883	RPL5	ribosomal protein L5
8993	-1.804	13.456	-2.7614	0.0096842	0.014874	-3.0924	PGLYRP1	peptidoglycan recognition protein 1
2312	3.17	8.4735	2.7392	0.01022	0.015668	-3.1414	FLG	filaggrin
8775	2.0613	4.6326	2.7234	0.010618	0.016249	-3.1761	NAPA	NSF attachment protein alpha
6705	4.4816	10.858	2.7142	0.010857	0.016584	-3.1964	SPRR2F	small proline rich protein 2F
5688	2.1975	11.491	2.6848	0.011658	0.017774	-3.2609	PSMA7	proteasome 20S subunit alpha 7
28814	-4.8087	8.8255	-2.6766	0.011889	0.018093	-3.2787	IGLV2-18	immunoglobulin lambda variable 2-18
10521	2.5318	4.1236	2.6745	0.011949	0.018119	-3.2833	DDX17	DEAD-box helicase 17
5869	1.9434	12.096	2.6752	0.011928	0.018119	-3.2817	RAB5B	"RAB5B, member RAS oncogene family"
823	1.5451	12.48	2.6644	0.012242	0.018529	-3.3052	CAPN1	calpain 1
5340	-1.5529	12.588	-2.654	0.012552	0.018964	-3.3279	PLG	plasminogen
10956	-4.3572	4.3031	-2.6391	0.013005	0.019614	-3.36	OS9	OS9 endoplasmic reticulum lectin
3500	-0.89915	19.144	-2.6121	0.01387	0.02088	-3.4181	IGHG1	immunoglobulin heavy constant gamma 1 (G1m marker)
5036	1.9089	4.132	2.596	0.01441	0.021654	-3.4526	PA2G4	proliferation-associated 2G4
84525	3.0177	10.725	2.5849	0.014794	0.022182	-3.4763	HOPX	HOP homeobox
5304	-0.69667	19.394	-2.5842	0.014817	0.022182	-3.4777	PIP	prolactin induced protein
2539	-0.79818	13.251	-2.5835	0.014842	0.022182	-3.4792	G6PD	glucose-6-phosphate dehydrogenase
3313	3.083	5.9293	2.5828	0.014868	0.022183	-3.4809	HSPA9	heat shock protein family A (Hsp70) member 9
311	1.6304	10.175	2.5759	0.015113	0.022507	-3.4955	ANXA11	annexin A11
1075	-3.4117	8.6827	-2.5632	0.015572	0.023149	-3.5225	CTSC	cathepsin C
4057	-0.82054	18.878	-2.5369	0.016564	0.02458	-3.578	LTF	lactotransferrin
11012	-0.61902	14.337	-2.5303	0.016823	0.024921	-3.5919	KLK11	kallikrein related peptidase 11
7431	2.4692	9.5115	2.5239	0.017077	0.025252	-3.6054	VIM	vimentin
10890	1.8761	7.094	2.5201	0.017228	0.025431	-3.6133	RAB10	"RAB10, member RAS oncogene family"
874	2.103	4.3172	2.5124	0.017543	0.025849	-3.6295	CBR3	carbonyl reductase 3
6286	-1.2597	13.26	-2.5087	0.017694	0.026026	-3.6372	S100P	S100 calcium binding protein P
310	1.8052	7.3013	2.5033	0.017918	0.02631	-3.6485	ANXA7	annexin A7
81542	2.4929	4.4381	2.4923	0.018382	0.026943	-3.6714	TMX1	thioredoxin related transmembrane protein 1
10938	1.7514	12.035	2.455	0.020043	0.029296	-3.7488	EHD1	EH domain containing 1
6279	0.69082	20.314	2.4547	0.020058	0.029296	-3.7494	S100A8	S100 calcium binding protein A8
5358	0.52103	13.469	2.449	0.020323	0.029631	-3.7611	PLS3	plastin 3
2219	-3.3908	5.2489	-2.4288	0.02129	0.030988	-3.8026	FCN1	ficolin 1
23191	3.1025	5.3854	2.4273	0.021362	0.031038	-3.8056	CYFIP1	cytoplasmic FMR1 interacting protein 1
5687	-2.4011	8.8859	-2.4215	0.021649	0.031401	-3.8175	PSMA6	proteasome 20S subunit alpha 6
4736	2.3116	6.3043	2.4064	0.022409	0.032447	-3.8482	RPL10A	ribosomal protein L10a
191	-2.2756	5.5876	-2.4022	0.022626	0.032703	-3.8568	AHCY	adenosylhomocysteinase
6455	3.2703	5.248	2.3969	0.0229	0.033043	-3.8675	SH3GL1	"SH3 domain containing GRB2 like 1, endophilin A2"
6648	-2.1578	5.0945	-2.3899	0.023271	0.03352	-3.8818	SOD2	superoxide dismutase 2
6234	3.2178	5.0287	2.3833	0.023624	0.03397	-3.8951	RPS28	ribosomal protein S28
1200	-2.7764	8.8775	-2.3765	0.023991	0.034403	-3.9088	TPP1	tripeptidyl peptidase 1
2805	-1.6161	11.042	-2.3762	0.024008	0.034403	-3.9094	GOT1	glutamic-oxaloacetic transaminase 1
84293	-2.1766	2.2693	-2.3609	0.024853	0.035553	-3.9401	PRXL2A	peroxiredoxin like 2A
6223	-1.6807	2.354	-2.3525	0.025333	0.036177	-3.9571	RPS19	ribosomal protein S19
1536	-2.5243	9.7921	-2.3462	0.025697	0.036634	-3.9697	CYBB	cytochrome b-245 beta chain
1192	0.68897	14.844	2.3419	0.025949	0.03693	-3.9783	CLIC1	chloride intracellular channel 1
9689	-2.1236	1.6535	-2.3409	0.026007	0.03695	-3.9803	BZW1	basic leucine zipper and W2 domains 1
1936	-1.5778	3.5235	-2.3397	0.026077	0.036987	-3.9827	EEF1D	eukaryotic translation elongation factor 1 delta
51297	-3.598	4.8289	-2.311	0.027813	0.039382	-4.0397	BPIFA1	BPI fold containing family A member 1
6037	2.4286	11.609	2.2993	0.02855	0.040358	-4.0627	RNASE3	ribonuclease A family member 3
2352	-4.0055	4.2223	-2.2819	0.029684	0.041889	-4.097	FOLR3	folate receptor gamma
7534	0.70304	15.879	2.2705	0.030449	0.042896	-4.1194	YWHAZ	tyrosine 3-monooxygenase/tryptophan 5-monooxygenase activation protein zeta
824	1.7652	9.6812	2.2626	0.030986	0.043578	-4.1348	CAPN2	calpain 2
374897	-1.8764	3.1105	-2.2593	0.031215	0.043827	-4.1413	SBSN	suprabasin
103910	1.7885	9.4845	2.2569	0.031383	0.043989	-4.146	MYL12B	myosin light chain 12B
223	1.7723	11.961	2.2557	0.031461	0.044025	-4.1482	ALDH9A1	aldehyde dehydrogenase 9 family member A1
3312	0.60998	13.1	2.228	0.033446	0.046723	-4.2018	HSPA8	heat shock protein family A (Hsp70) member 8
5709	-1.8765	1.8355	-2.2248	0.033687	0.046981	-4.2081	PSMD3	"proteasome 26S subunit, non-ATPase 3"
6278	2.3997	9.3227	2.2122	0.034628	0.048052	-4.2322	S100A7	S100 calcium binding protein A7
5756	-2.0047	1.6157	-2.2133	0.034547	0.048052	-4.2302	TWF1	twinfilin actin binding protein 1
3891	-4.3744	5.044	-2.2125	0.034604	0.048052	-4.2316	KRT85	keratin 85
9218	-2.9721	13.317	-2.1883	0.036492	0.050556	-4.278	VAPA	VAMP associated protein A
3309	-1.3563	10.156	-2.1743	0.037622	0.052035	-4.3046	HSPA5	heat shock protein family A (Hsp70) member 5
3493	-0.68708	21.874	-2.1721	0.037802	0.052197	-4.3088	IGHA1	immunoglobulin heavy constant alpha 1
124220	0.91301	21.703	2.1707	0.037912	0.052262	-4.3113	ZG16B	zymogen granule protein 16B
51719	-2.1494	6.5257	-2.1605	0.038765	0.05335	-4.3307	CAB39	calcium binding protein 39
5226	-0.50164	16.163	-2.1509	0.039576	0.054376	-4.3487	PGD	phosphogluconate dehydrogenase
51128	2.7654	5.4869	2.1389	0.040619	0.055718	-4.3713	SAR1B	secretion associated Ras related GTPase 1B
8909	-2.2033	9.7299	-2.1311	0.041303	0.056562	-4.3858	ENDOU	"endonuclease, poly(U) specific"
56477	-2.2925	1.8384	-2.1236	0.041982	0.057305	-4.3999	CCL28	C-C motif chemokine ligand 28
226	-0.72542	12.686	-2.1236	0.041982	0.057305	-4.3999	ALDOA	"aldolase, fructose-bisphosphate A"
2288	2.2279	6.4815	2.1162	0.04265	0.058121	-4.4136	FKBP4	FKBP prolyl isomerase 4
6277	-0.62634	15.65	-2.0888	0.045229	0.061535	-4.4644	S100A6	S100 calcium binding protein A6
23650	1.5958	12.594	2.0698	0.047086	0.063957	-4.4991	TRIM29	tripartite motif containing 29
1890	-2.491	10.517	-2.0687	0.047201	0.064009	-4.5012	TYMP	thymidine phosphorylase
5718	2.1477	4.3997	2.0561	0.04848	0.065636	-4.5242	PSMD12	"proteasome 26S subunit, non-ATPase 12"
710	-3.2684	8.8799	-2.0516	0.048937	0.066149	-4.5323	SERPING1	serpin family G member 1
7430	1.1283	13.011	2.0462	0.049495	0.066794	-4.542	EZR	ezrin
102723168	-3.9255	11.151	-2.0436	0.049775	0.067063	-4.5469	IGHV2-70D	immunoglobulin heavy variable 2-70D
23170	2.3844	4.6359	2.0425	0.049884	0.067102	-4.5488	TTLL12	tubulin tyrosine ligase like 12
5230	-0.56836	13.1	-2.0146	0.052893	0.071035	-4.599	PGK1	phosphoglycerate kinase 1
1088	2.2619	12.765	2.0048	0.053992	0.072395	-4.6166	CEACAM8	CEA cell adhesion molecule 8
81873	1.4649	4.4075	1.9931	0.055324	0.074062	-4.6374	ARPC5L	actin related protein 2/3 complex subunit 5 like
5048	-2.534	4.2563	-1.9766	0.057246	0.076512	-4.6666	PAFAH1B1	platelet activating factor acetylhydrolase 1b regulatory subunit 1
144568	-0.73405	15.766	-1.972	0.057802	0.077131	-4.6748	A2ML1	alpha-2-macroglobulin like 1
6036	-3.0008	7.8587	-1.9708	0.057943	0.077196	-4.6769	RNASE2	ribonuclease A family member 2
2746	2.3964	6.029	1.9684	0.058232	0.077457	-4.6811	GLUD1	glutamate dehydrogenase 1
4589	-1.0065	17.198	-1.9315	0.062822	0.083429	-4.7456	MUC7	"mucin 7, secreted"
81567	-2.2284	3.132	-1.9163	0.064803	0.085923	-4.7718	TXNDC5	thioredoxin domain containing 5
5685	-2.1657	5.4963	-1.8987	0.067167	0.08885	-4.8021	PSMA4	proteasome 20S subunit alpha 4
29108	-1.8324	8.3326	-1.8983	0.067223	0.08885	-4.8028	PYCARD	PYD and CARD domain containing
10458	1.6617	4.8543	1.8879	0.068653	0.090596	-4.8206	BAIAP2	BAR/IMD domain containing adaptor protein 2
55611	-1.4197	4.1953	-1.874	0.070609	0.09303	-4.8442	OTUB1	"OTU deubiquitinase, ubiquitin aldehyde binding 1"
317705	3.5372	7.9505	1.8484	0.074324	0.09777	-4.8872	VN1R5	vomeronasal 1 receptor 5 (gene/pseudogene)
7317	0.90457	8.9765	1.8459	0.074693	0.098101	-4.8914	UBA1	ubiquitin like modifier activating enzyme 1
5611	-1.3557	10.773	-1.8439	0.075004	0.098354	-4.8949	DNAJC3	DnaJ heat shock protein family (Hsp40) member C3
5478	0.41154	14.521	1.8427	0.075182	0.098433	-4.8968	PPIA	peptidylprolyl isomerase A
5501	1.4723	10.611	1.8321	0.076789	0.10038	-4.9145	PPP1CC	protein phosphatase 1 catalytic subunit gamma
7416	2.4861	6.8163	1.8173	0.07908	0.10321	-4.9391	VDAC1	voltage dependent anion channel 1
1072	0.41109	13.922	1.8099	0.080246	0.10457	-4.9513	CFL1	cofilin 1
2243	-0.47873	14.615	-1.8025	0.081426	0.10594	-4.9634	FGA	fibrinogen alpha chain
669	-1.8698	5.0799	-1.7973	0.08227	0.10687	-4.972	BPGM	bisphosphoglycerate mutase
5034	0.4278	13.163	1.7898	0.083486	0.10828	-4.9842	P4HB	prolyl 4-hydroxylase subunit beta
5355	1.9678	6.4124	1.7858	0.084138	0.10896	-4.9907	PLP2	proteolipid protein 2
10960	-1.5163	2.2483	-1.7807	0.084987	0.10989	-4.999	LMAN2	"lectin, mannose binding 2"
147645	-3.358	8.4949	-1.773	0.08629	0.1114	-5.0116	VSIG10L	V-set and immunoglobulin domain containing 10 like
5516	1.714	6.5404	1.751	0.090072	0.11611	-5.0471	PPP2CB	protein phosphatase 2 catalytic subunit beta
5644	-1.5243	12.039	-1.7471	0.090743	0.11679	-5.0532	PRSS1	serine protease 1
10682	1.2976	3.4562	1.737	0.092536	0.11891	-5.0693	EBP	EBP cholestenol delta-isomerase
6317	-0.40249	13.974	-1.7289	0.094007	0.12062	-5.0823	SERPINB3	serpin family B member 3
5271	-2.2268	9.2288	-1.7281	0.09415	0.12062	-5.0835	SERPINB8	serpin family B member 8
7171	0.82033	12.542	1.7022	0.098954	0.12658	-5.1244	TPM4	tropomyosin 4
9400	1.2174	3.1493	1.6883	0.10161	0.12978	-5.146	RECQL5	RecQ like helicase 5
2936	-1.5731	11.644	-1.6775	0.10372	0.13227	-5.1628	GSR	glutathione-disulfide reductase
144501	1.7708	5.1762	1.6724	0.10474	0.13336	-5.1708	KRT80	keratin 80
4190	-0.98447	11.843	-1.6492	0.10945	0.13914	-5.2065	MDH1	malate dehydrogenase 1
3866	2.1182	12.823	1.6454	0.11022	0.13976	-5.2122	KRT15	keratin 15
999	-1.1499	9.309	-1.6452	0.11026	0.13976	-5.2125	CDH1	cadherin 1
10313	1.9405	10.864	1.6406	0.11121	0.14075	-5.2195	RTN3	reticulon 3
832	0.91721	12.511	1.6314	0.11315	0.14299	-5.2335	CAPZB	capping actin protein of muscle Z-line subunit beta
56954	-2.3462	8.0517	-1.6238	0.11477	0.14481	-5.2449	NIT2	nitrilase family member 2
8824	1.2674	12.738	1.6194	0.11572	0.14578	-5.2515	CES2	carboxylesterase 2
2053	-1.313	2.5503	-1.5928	0.1216	0.15296	-5.2914	EPHX2	epoxide hydrolase 2
57142	1.0528	6.495	1.5785	0.12484	0.1568	-5.3125	RTN4	reticulon 4
1778	-2.414	7.4201	-1.5766	0.12528	0.15712	-5.3153	DYNC1H1	dynein cytoplasmic 1 heavy chain 1
25796	1.7057	11.087	1.5645	0.12808	0.16039	-5.333	PGLS	6-phosphogluconolactonase
4070	1.4932	6.5969	1.5361	0.13488	0.16865	-5.3741	TACSTD2	tumor associated calcium signal transducer 2
55737	1.1365	5.9192	1.5235	0.138	0.1723	-5.3922	VPS35	VPS35 retromer complex component
54097	-2.5131	10.263	-1.5196	0.13898	0.17325	-5.3978	FAM3B	FAM3 metabolism regulating signaling molecule B
6283	0.68514	13.681	1.5119	0.14093	0.17543	-5.4088	S100A12	S100 calcium binding protein A12
5524	1.2157	10.571	1.507	0.14218	0.17671	-5.4157	PTPA	protein phosphatase 2 phosphatase activator
6921	-1.3843	2.3299	-1.4829	0.14842	0.1842	-5.4495	ELOC	elongin C
10574	-0.96939	4.7851	-1.4819	0.1487	0.18427	-5.451	CCT7	chaperonin containing TCP1 subunit 7
23788	1.5853	3.7818	1.4747	0.15062	0.18637	-5.461	MTCH2	mitochondrial carrier 2
309	-1.0668	11.244	-1.4498	0.15739	0.19446	-5.4953	ANXA6	annexin A6
3030	1.5584	4.1939	1.4235	0.16482	0.20334	-5.5311	HADHA	hydroxyacyl-CoA dehydrogenase trifunctional multienzyme complex subunit alpha
3093	2.3292	5.3848	1.4024	0.17095	0.21059	-5.5592	UBE2K	ubiquitin conjugating enzyme E2 K
51386	1.3642	4.303	1.3938	0.17352	0.21345	-5.5707	EIF3L	eukaryotic translation initiation factor 3 subunit L
6235	1.0717	2.9353	1.3887	0.17503	0.21499	-5.5773	RPS29	ribosomal protein S29
2171	0.31687	15.864	1.3797	0.17778	0.21805	-5.5893	FABP5	fatty acid binding protein 5
5917	1.8349	5.9141	1.3788	0.17805	0.21805	-5.5904	RARS1	arginyl-tRNA synthetase 1
3939	-0.3403	14.687	-1.3767	0.1787	0.21853	-5.5932	LDHA	lactate dehydrogenase A
3183	0.97088	4.3911	1.3739	0.17956	0.21925	-5.5968	HNRNPC	heterogeneous nuclear ribonucleoprotein C
9407	1.1324	10.853	1.371	0.18045	0.22002	-5.6006	TMPRSS11D	transmembrane serine protease 11D
90070	2.1432	12.274	1.3633	0.18284	0.22261	-5.6106	LACRT	lacritin
1535	-1.2293	11.841	-1.3509	0.18675	0.22703	-5.6267	CYBA	cytochrome b-245 alpha chain
5306	-2.396	5.8441	-1.3466	0.1881	0.22835	-5.6322	PITPNA	phosphatidylinositol transfer protein alpha
1475	-0.39345	16.014	-1.3451	0.18857	0.22859	-5.6341	CSTA	cystatin A
3606	-0.9424	4.8501	-1.3305	0.19327	0.23394	-5.6527	IL18	interleukin 18
382	1.7942	4.5123	1.3253	0.19498	0.23566	-5.6593	ARF6	ADP ribosylation factor 6
5701	1.7123	7.5847	1.3242	0.19535	0.23566	-5.6607	PSMC2	"proteasome 26S subunit, ATPase 2"
260436	1.0421	13.796	1.3236	0.19554	0.23566	-5.6615	FDCSP	follicular dendritic cell secreted protein
2224	-1.2649	8.703	-1.3187	0.19715	0.23726	-5.6676	FDPS	farnesyl diphosphate synthase
394263	1.6902	6.0842	1.309	0.20038	0.24081	-5.6798	MUC21	"mucin 21, cell surface associated"
10493	-0.42675	13.909	-1.3038	0.20214	0.24256	-5.6864	VAT1	vesicle amine transport 1
3608	1.4366	8.8765	1.2896	0.20693	0.24796	-5.7039	ILF2	interleukin enhancer binding factor 2
3305	2.4856	9.5153	1.2865	0.20801	0.2489	-5.7078	HSPA1L	heat shock protein family A (Hsp70) member 1 like
5887	1.5758	8.2288	1.2851	0.20849	0.24911	-5.7095	RAD23B	"RAD23 homolog B, nucleotide excision repair protein"
801	1.1557	9.4547	1.2776	0.21109	0.25186	-5.7187	CALM1	calmodulin 1
1965	1.5197	3.7886	1.2706	0.21353	0.2544	-5.7272	EIF2S1	eukaryotic translation initiation factor 2 subunit alpha
8574	-1.9703	5.1479	-1.2352	0.22626	0.26919	-5.7699	AKR7A2	aldo-keto reductase family 7 member A2
5269	-0.81332	11.657	-1.2299	0.2282	0.27111	-5.7761	SERPINB6	serpin family B member 6
5545	-2.1135	13.927	-1.2186	0.23241	0.27572	-5.7895	PRB4	proline rich protein BstNI subfamily 4
3692	1.3547	15.554	1.2142	0.23404	0.27726	-5.7945	EIF6	eukaryotic translation initiation factor 6
821	-0.91334	5.553	-1.2029	0.23834	0.28196	-5.8078	CANX	calnexin
643161	1.1763	9.9179	1.1934	0.24198	0.28585	-5.8187	FAM25A	family with sequence similarity 25 member A
820	-1.1652	11.176	-1.1812	0.2467	0.29101	-5.8326	CAMP	cathelicidin antimicrobial peptide
6301	-0.77835	3.8922	-1.1637	0.25365	0.29879	-5.8526	SARS1	seryl-tRNA synthetase 1
25824	0.30748	14.487	1.1584	0.25576	0.30085	-5.8585	PRDX5	peroxiredoxin 5
7323	1.011	7.0409	1.1439	0.26164	0.30734	-5.8747	UBE2D3	ubiquitin conjugating enzyme E2 D3
1830	-0.45988	13.564	-1.1326	0.26626	0.31207	-5.8871	DSG3	desmoglein 3
3958	-1.3556	6.9265	-1.1322	0.26642	0.31207	-5.8875	LGALS3	galectin 3
3148	-1.28	9.4518	-1.1155	0.27339	0.31979	-5.9057	HMGB2	high mobility group box 2
3983	-1.5311	2.8762	-1.1118	0.27496	0.32117	-5.9097	ABLIM1	actin binding LIM protein 1
6897	0.8043	8.0894	1.1071	0.27696	0.32306	-5.9148	TARS1	threonyl-tRNA synthetase 1
4646	1.2295	3.7946	1.0971	0.28126	0.32761	-5.9255	MYO6	myosin VI
10575	2.0011	9.3797	1.0844	0.28676	0.33355	-5.939	CCT4	chaperonin containing TCP1 subunit 4
10097	0.22939	13.282	1.0793	0.28896	0.33564	-5.9443	ACTR2	actin related protein 2
401137	1.9309	9.2949	1.066	0.29483	0.34199	-5.9582	PRR27	proline rich 27
400668	-1.7261	6.4102	-1.0614	0.2969	0.34391	-5.963	PRSS57	serine protease 57
1265	-1.0956	4.1232	-1.0538	0.30029	0.34735	-5.9708	CNN2	calponin 2
2317	-0.87915	2.2989	-1.0427	0.30534	0.3527	-5.9821	FLNB	filamin B
829	0.86062	12.388	1.0337	0.30945	0.35695	-5.9912	CAPZA1	capping actin protein of muscle Z-line subunit alpha 1
5554	-1.3259	17.084	-1.0285	0.31185	0.35923	-5.9965	PRH1	proline rich protein HaeIII subfamily 1
5873	1.2488	7.3909	1.0064	0.32219	0.37063	-6.0185	RAB27A	"RAB27A, member RAS oncogene family"
4256	1.3226	9.9703	0.99392	0.32813	0.37694	-6.0307	MGP	matrix Gla protein
51727	0.71278	3.805	0.98858	0.3307	0.37937	-6.0359	CMPK1	cytidine/uridine monophosphate kinase 1
4830	-1.2302	6.9627	-0.98199	0.33388	0.3825	-6.0422	NME1	NME/NM23 nucleoside diphosphate kinase 1
218	0.66138	13.326	0.9698	0.33983	0.38877	-6.0539	ALDH3A1	aldehyde dehydrogenase 3 family member A1
306	0.2456	13.625	0.96865	0.34039	0.38888	-6.055	ANXA3	annexin A3
5720	1.1567	10.447	0.96245	0.34344	0.39183	-6.0608	PSME1	proteasome activator subunit 1
1048	-0.31225	12.851	-0.9607	0.34431	0.39228	-6.0625	CEACAM5	CEA cell adhesion molecule 5
9948	-0.19722	13.634	-0.95785	0.34572	0.39336	-6.0652	WDR1	WD repeat domain 1
4831	0.23259	14.133	0.94712	0.35107	0.39884	-6.0752	NME2	NME/NM23 nucleoside diphosphate kinase 2
6624	0.90412	4.4001	0.94572	0.35177	0.39884	-6.0765	FSCN1	fascin actin-bundling protein 1
79887	1.0265	7.7749	0.94532	0.35197	0.39884	-6.0769	PLBD1	phospholipase B domain containing 1
671	-1.0369	8.2831	-0.93304	0.35818	0.40532	-6.0882	BPI	bactericidal permeability increasing protein
1668	0.42081	20.634	0.93204	0.35868	0.40534	-6.0891	DEFA3	defensin alpha 3
1382	0.60215	11.742	0.92928	0.36009	0.40625	-6.0916	CRABP2	cellular retinoic acid binding protein 2
5657	-0.39169	16.997	-0.92855	0.36046	0.40625	-6.0923	PRTN3	proteinase 3
8766	0.86468	10.051	0.91237	0.36878	0.41506	-6.1069	RAB11A	"RAB11A, member RAS oncogene family"
328	-1.1323	5.3466	-0.8926	0.37911	0.42611	-6.1245	APEX1	apurinic/apyrimidinic endodeoxyribonuclease 1
23193	-0.86275	7.8693	-0.88625	0.38246	0.42931	-6.13	GANAB	glucosidase II alpha subunit
4869	0.77642	3.2708	0.8602	0.39643	0.44433	-6.1525	NPM1	nucleophosmin 1
5682	1.0527	9.7655	0.85932	0.39691	0.44433	-6.1532	PSMA1	proteasome 20S subunit alpha 1
9520	0.71713	12.153	0.85394	0.39984	0.44701	-6.1578	NPEPPS	aminopeptidase puromycin sensitive
10434	-0.79703	3.6106	-0.85059	0.40167	0.44845	-6.1606	LYPLA1	lysophospholipase 1
566	0.32757	15.515	0.80971	0.42442	0.47322	-6.1941	AZU1	azurocidin 1
10971	0.64403	8.7322	0.80049	0.42966	0.47842	-6.2015	YWHAQ	tyrosine 3-monooxygenase/tryptophan 5-monooxygenase activation protein theta
653361	-0.98404	8.947	-0.75373	0.45683	0.50799	-6.2375	NCF1	neutrophil cytosolic factor 1
5211	-0.64309	3.8078	-0.74274	0.46336	0.51457	-6.2456	PFKL	"phosphofructokinase, liver type"
3303	0.17592	14.168	0.72944	0.47134	0.52273	-6.2554	HSPA1A	heat shock protein family A (Hsp70) member 1A
5589	-0.51679	9.8763	-0.72091	0.47649	0.52775	-6.2615	PRKCSH	protein kinase C substrate 80K-H
5655	-0.87974	11.352	-0.71072	0.48269	0.53363	-6.2687	KLK10	kallikrein related peptidase 10
7879	0.5189	11.562	0.71008	0.48309	0.53363	-6.2692	RAB7A	"RAB7A, member RAS oncogene family"
3043	-0.62339	13.159	-0.696	0.49173	0.54247	-6.279	HBB	hemoglobin subunit beta
7170	-0.51643	12.319	-0.69282	0.4937	0.54392	-6.2812	TPM3	tropomyosin 3
831	0.5927	3.252	0.69055	0.4951	0.54474	-6.2828	CAST	calpastatin
3892	0.74799	14.687	0.66231	0.51278	0.56345	-6.3018	KRT86	keratin 86
23569	0.99221	10.754	0.64419	0.5243	0.57535	-6.3136	PADI4	peptidyl arginine deiminase 4
8663	-0.53654	2.7175	-0.64304	0.52504	0.5754	-6.3144	EIF3C	eukaryotic translation initiation factor 3 subunit C
224	-0.56851	2.7872	-0.62745	0.53506	0.58562	-6.3242	ALDH3A2	aldehyde dehydrogenase 3 family member A2
2597	-0.13266	15.505	-0.61821	0.54106	0.59091	-6.33	GAPDH	glyceraldehyde-3-phosphate dehydrogenase
5879	0.14234	14.36	0.61781	0.54132	0.59091	-6.3302	RAC1	Rac family small GTPase 1
10094	0.53153	7.9003	0.60276	0.55115	0.60087	-6.3394	ARPC3	actin related protein 2/3 complex subunit 3
5275	0.18858	14.313	0.58692	0.56161	0.61146	-6.3488	SERPINB13	serpin family B member 13
9861	-0.52199	3.3362	-0.55166	0.58523	0.63635	-6.3689	PSMD6	"proteasome 26S subunit, non-ATPase 6"
230	-0.62582	12.305	-0.54605	0.58903	0.63965	-6.372	ALDOC	"aldolase, fructose-bisphosphate C"
7532	-0.45461	9.7022	-0.53094	0.59933	0.64999	-6.3801	YWHAG	tyrosine 3-monooxygenase/tryptophan 5-monooxygenase activation protein gamma
7531	-0.41458	7.6599	-0.52114	0.60606	0.65643	-6.3853	YWHAE	tyrosine 3-monooxygenase/tryptophan 5-monooxygenase activation protein epsilon
3613	-0.65709	5.1527	-0.51335	0.61143	0.66139	-6.3893	IMPA2	inositol monophosphatase 2
60	0.12196	19.035	0.49929	0.62118	0.67107	-6.3965	ACTB	actin beta
5223	-0.12889	15.379	-0.49379	0.62501	0.67434	-6.3992	PGAM1	phosphoglycerate mutase 1
3337	-0.45226	6.3091	-0.48569	0.63068	0.67957	-6.4032	DNAJB1	DnaJ heat shock protein family (Hsp40) member B1
5831	0.86376	7.9548	0.48253	0.6329	0.68108	-6.4047	PYCR1	pyrroline-5-carboxylate reductase 1
2773	-0.56139	6.1128	-0.45432	0.65283	0.70163	-6.418	GNAI3	G protein subunit alpha i3
6122	-0.43578	4.9651	-0.4513	0.65498	0.70303	-6.4193	RPL3	ribosomal protein L3
54544	0.66887	6.3255	0.44564	0.65902	0.70646	-6.4219	CRCT1	cysteine rich C-terminal 1
5479	-0.1326	14.135	-0.43646	0.6656	0.71259	-6.426	PPIB	peptidylprolyl isomerase B
2739	-0.34131	9.3682	-0.42881	0.6711	0.71592	-6.4293	GLO1	glyoxalase I
91663	-0.57537	10.884	-0.42872	0.67116	0.71592	-6.4293	MYADM	myeloid associated differentiation marker
388698	-0.46484	3.9692	-0.42855	0.67128	0.71592	-6.4294	FLG2	filaggrin family member 2
10327	0.46833	5.8769	0.42597	0.67314	0.71699	-6.4305	AKR1A1	aldo-keto reductase family 1 member A1
1476	-0.12327	17.17	-0.41769	0.67912	0.72243	-6.434	CSTB	cystatin B
23558	-0.66231	8.5897	-0.41339	0.68223	0.72482	-6.4358	WBP2	WW domain binding protein 2
10092	-0.19009	12.839	-0.39727	0.69395	0.73633	-6.4424	ARPC5	actin related protein 2/3 complex subunit 5
29789	-0.29772	2.8182	-0.39184	0.69792	0.7396	-6.4445	OLA1	Obg like ATPase 1
7295	0.096096	15.819	0.38541	0.70263	0.74364	-6.4471	TXN	thioredoxin
2950	-0.08789	14.66	-0.37096	0.71325	0.75393	-6.4525	GSTP1	glutathione S-transferase pi 1
2316	-0.25859	9.6916	-0.36338	0.71884	0.75888	-6.4554	FLNA	filamin A
308	0.29855	9.9305	0.36066	0.72086	0.76005	-6.4563	ANXA5	annexin A5
10093	0.071082	14.227	0.33641	0.73888	0.77806	-6.4649	ARPC4	actin related protein 2/3 complex subunit 4
71	-0.10024	14.791	-0.33455	0.74027	0.77855	-6.4655	ACTG1	actin gamma 1
25801	-0.3607	9.9455	-0.32308	0.74885	0.78658	-6.4693	GCA	grancalcin
2017	-0.38027	2.2206	-0.31601	0.75416	0.79116	-6.4716	CTTN	cortactin
7114	0.51472	8.9671	0.30702	0.76093	0.79725	-6.4744	TMSB4X	thymosin beta 4 X-linked
312	0.45349	7.3537	0.3044	0.76291	0.79832	-6.4752	ANXA13	annexin A13
10226	-0.077708	13.402	-0.30129	0.76525	0.79978	-6.4761	PLIN3	perilipin 3
4014	-0.31048	3.0086	-0.27182	0.78761	0.82211	-6.4847	LORICRIN	loricrin cornified envelope precursor protein
4353	0.081372	16.795	0.26612	0.79195	0.82561	-6.4862	MPO	myeloperoxidase
6422	-0.19561	12.061	-0.26461	0.7931	0.82578	-6.4866	SFRP1	secreted frizzled related protein 1
51014	0.58413	9.8528	0.2586	0.79769	0.82952	-6.4882	TMED7	transmembrane p24 trafficking protein 7
2023	-0.054799	14.125	-0.25122	0.80334	0.83435	-6.4901	ENO1	enolase 1
3557	-0.074581	14.172	-0.24112	0.81109	0.84135	-6.4926	IL1RN	interleukin 1 receptor antagonist
1729	-0.24617	3.7104	-0.23243	0.81777	0.84628	-6.4947	DIAPH1	diaphanous related formin 1
7360	-0.1948	10.169	-0.2323	0.81787	0.84628	-6.4947	UGP2	UDP-glucose pyrophosphorylase 2
3181	-0.17973	6.3864	-0.22188	0.8259	0.85334	-6.4971	HNRNPA2B1	heterogeneous nuclear ribonucleoprotein A2/B1
9748	-0.17233	3.1129	-0.22079	0.82674	0.85334	-6.4973	SLK	STE20 like kinase
7414	0.1236	13.059	0.21407	0.83192	0.85763	-6.4988	VCL	vinculin
85456	-0.24808	2.4235	-0.2048	0.8391	0.86396	-6.5008	TNKS1BP1	tankyrase 1 binding protein 1
5320	0.29537	4.3744	0.18576	0.85387	0.87809	-6.5045	PLA2G2A	phospholipase A2 group IIA
3336	0.15203	3.9996	0.18259	0.85633	0.87953	-6.5051	HSPE1	heat shock protein family E (Hsp10) member 1
811	0.14117	9.1911	0.17721	0.86052	0.88275	-6.5061	CALR	calreticulin
307	-0.12484	7.6276	-0.17218	0.86444	0.88568	-6.507	ANXA4	annexin A4
1537	0.24735	6.0215	0.16632	0.86901	0.88927	-6.508	CYC1	cytochrome c1
1118	0.22888	11.181	0.15056	0.88132	0.90076	-6.5105	CHIT1	chitinase 1
989	-0.12798	2.7591	-0.14652	0.88448	0.90289	-6.5111	SEPTIN7	septin 7
5476	0.12705	12.35	0.12833	0.89874	0.91598	-6.5136	CTSA	cathepsin A
908	0.087824	3.3533	0.12735	0.89951	0.91598	-6.5138	CCT6A	chaperonin containing TCP1 subunit 6A
3885	0.20086	2.8856	0.12592	0.90063	0.916	-6.5139	KRT34	keratin 34
1828	0.071303	13.106	0.11073	0.91256	0.92701	-6.5158	DSG1	desmoglein 1
3799	-0.10013	6.8626	-0.0958	0.92431	0.9378	-6.5173	KIF5B	kinesin family member 5B
92747	-0.037209	14.687	-0.075892	0.94	0.95208	-6.519	BPIFB1	BPI fold containing family B member 1
277	-0.037058	22.82	-0.075055	0.94066	0.95208	-6.5191	AMY1B	amylase alpha 1B
1991	-0.023638	17.725	-0.064469	0.94902	0.95937	-6.5199	ELANE	"elastase, neutrophil expressed"
25873	-0.0891	5.8016	-0.058988	0.95335	0.96258	-6.5202	RPL36	ribosomal protein L36
5266	-0.056577	4.7477	-0.049796	0.96061	0.96874	-6.5207	PI3	peptidase inhibitor 3
644	0.042437	6.3712	0.039755	0.96855	0.97493	-6.5212	BLVRA	biliverdin reductase A
7739	-0.048341	7.5694	-0.039075	0.96909	0.97493	-6.5212	ZNF185	zinc finger protein 185 with LIM domain
10096	-0.013963	12.09	-0.033996	0.9731	0.97779	-6.5214	ACTR3	actin related protein 3
4282	0.025207	15.344	0.024512	0.9806	0.98414	-6.5217	MIF	macrophage migration inhibitory factor
2130	0.027394	5.8073	0.021014	0.98337	0.98574	-6.5217	EWSR1	EWS RNA binding protein 1
5544	0.015382	15.093	0.0078382	0.9938	0.99499	-6.5219	PRB3	proline rich protein BstNI subfamily 3
2665	0.0013553	13.874	0.0056665	0.99552	0.99552	-6.5219	GDI2	GDP dissociation inhibitor 2

## Sheet: Before_InitialData
	1_HS	2_HS	3_HS	4_HS	5_HS	6_HS	7_HS	8_HS	9_HS	10_HS	11_HS	12_HS	13_HS	14_HS	15_HS
1755	20.9085	19.1044	21.0714	19.9917	19.1666	19.1666	19.5407	20.7301	19.7793	20.7301	20.0998	20.4405	20.5778	20.3002	20.3002
3514	20.7301	20.5778	21.4852	21.0714	21.2446	20.5778	20.1937	21.4852	20.9085	21.0714	20.1937	20.3002	20.4405	21.0714	20.4405
2171	16.015	15.9868	15.7586	16.3981	15.4012	15.2972	15.9868	15.6502	15.6502	15.4012	15.373	15.373	16.3981	15.8802	15.0107
7295	15.8598	16.0974	16.0443	15.4807	16.4904	15.8324	15.6502	16.2276	15.956	15.0107	15.5641	14.8351	16.6397	15.7138	15.167
3868	15.5012	9.20429	13.9319	12.5071	13.6834	9.09676	14.816	9.16647	12.9303	12.3814	13.2318	14.7659	8.96812	15.5012	7.44817
3315	15.373	9.0224	14.0002	10.743	13.2203	9.48242	14.5546	10.7138	12.9499	9.45269	12.589	13.3303	12.3751	14.29	9.31249
302	15.1474	9.87952	13.8699	13.0898	13.2042	10.611	14.7026	10.761	13.5948	9.19336	13.0898	13.2318	12.6397	14.0804	9.46758
7529	14.2764	13.6294	13.9199	15.1943	14.29	13.8204	14.6571	14.0002	13.2735	13.4416	13.9319	13.9024	15.0274	13.8279	13.3392
2771	14.1702	14.0095	13.3303	13.3462	13.7823	14.3324	12.9904	10.6855	13.0974	13.9319	14.0217	13.7217	13.7117	10.8446	13.1429
28921	13.9791	9.70945	13.1863	9.77531	9.50342	13.8699	12.3751	13.9791	15.4482	14.8351	14.8503	5.22956	13.7708	12.7966	12.2232
7167	13.6173	13.7117	13.3055	14.0434	13.4105	14.4529	14.4278	14.1029	13.7217	12.7026	13.4416	13.5749	13.4958	12.941	13.1863
10096	13.0442	12.9597	12.2523	12.6103	11.5286	12.7277	12.5296	10.5388	10.7361	12.4878	12.5555	12.4779	12.8062	9.71692	12.4779
5652	12.6309	13.5503	13.7399	14.0561	13.2735	13.2203	13.8612	13.8204	13.2587	13.2986	13.5503	14.1849	13.7923	13.6608	13.7306
629	10.8366	12.6494	12.7114	14.4111	12.1887	11.4778	11.5493	10.8227	12.589	12.8482	12.7277	13.2118	9.86094	10.7782	14.1556
1382	10.7517	10.7138	13.1686	12.3273	10.4674	10.585	13.2427	10.8535	13.3535	10.8302	12.7902	5.22956	13.9199	12.7473	10.6301
2214	10.6855	10.7995	4.17844	3.82614	2.4629	9.2818	3.94672	9.75535	4.81162	12.3514	12.2035	5.22956	12.404	8.96812	10.6855
55276	10.5138	12.3016	12.6718	13.1331	12.4878	12.4355	13.124	10.6389	14.5546	9.70236	12.7026	12.4513	12.4878	9.86774	12.3927
10232	9.75535	12.589	4.69824	14.3063	9.33193	11.5286	12.8262	13.5849	4.81162	11.5493	5.6913	5.22956	4.00152	14.1556	10.8695
998	9.44349	9.25758	8.95799	12.5719	7.58397	10.4929	8.63772	9.63803	10.7235	9.03659	12.2523	5.22956	8.97525	9.46758	9.11106
378	4.75751	3.44205	9.70236	12.4513	7.4367	3.56442	3.9671	3.82614	4.81162	2.43861	5.6913	5.22956	3.71672	3.36855	7.34111
5603	4.19738	3.44205	-1.76003	9.32134	-0.943314	9.49647	9.49647	3.82614	10.8124	2.43861	5.6913	5.22956	-0.0656624	3.36855	3.55464
4736	3.92146	3.44205	3.64604	3.82614	7.28742	3.56442	4.94415	8.95799	4.81162	2.43861	5.6913	5.22956	12.544	3.36855	3.55464
5184	3.78303	8.96812	3.94672	3.82614	8.71645	8.83654	9.21561	9.0033	4.81162	9.51145	5.6913	5.22956	9.74109	9.37025	8.83654
3093	2.45128	3.44205	-1.76003	12.3621	-0.943314	9.14032	9.75535	3.82614	4.81162	2.43861	5.6913	5.22956	-0.0656624	3.36855	3.55464
6184	-0.981131	3.44205	-1.76003	3.82614	-0.943314	3.56442	-0.567537	3.82614	4.81162	2.43861	5.6913	5.22956	-0.0656624	3.36855	3.55464
1965	-1.77647	3.44205	1.25464	3.82614	2.43861	3.56442	-0.0794553	3.82614	4.81162	2.43861	5.6913	5.22956	3.84122	3.36855	3.55464
6164	-1.78823	3.44205	1.20057	3.82614	-0.943314	3.56442	1.11473	3.82614	4.81162	2.43861	5.6913	5.22956	-0.0656624	3.36855	3.55464
3493	23.8733	22.2127	22.5328	21.4852	23.0072	21.4852	23.0072	22.5328	21.6606	22.5328	21.0714	20.9085	22.2127	22.5328	22.2127
277	23.0072	23.8733	23.8733	19.8821	23.8733	22.2127	19.7793	23.0072	23.8733	23.8733	22.2127	23.8733	23.8733	23.8733	21.4852
3494	22.5328	23.0072	23.0072	22.2127	22.2127	22.5328	22.5328	23.8733	22.2127	23.0072	21.6606	21.6606	22.5328	22.2127	21.9174
3860	22.2127	17.1698	20.7301	16.9843	19.4503	16.2276	21.2446	14.2764	19.5407	17.7931	18.1714	19.7793	16.2578	20.5778	15.7808
727897	21.9174	21.6606	21.9174	23.0072	22.5328	23.8733	23.8733	21.6606	23.0072	22.2127	23.8733	22.2127	23.0072	23.0072	23.0072
213	21.6606	21.9174	21.2446	22.5328	21.9174	23.0072	22.2127	22.2127	21.2446	21.9174	21.2446	21.2446	21.9174	20.9085	21.6606
1668	21.4852	20.0998	20.3002	20.4405	20.5778	21.6606	19.9917	20.9085	20.3002	21.6606	20.4405	18.5845	21.4852	19.5407	18.8724
5284	21.2446	21.4852	21.6606	21.6606	21.4852	20.7301	21.4852	21.9174	21.4852	21.4852	21.4852	21.9174	21.2446	21.6606	21.0714
6707	21.0714	18.6522	20.1937	20.3002	20.0998	19.3391	20.5778	19.4503	19.649	19.2318	17.9055	18.488	19.3391	19.2318	17.7931
3539	20.5778	21.0714	20.9085	21.2446	21.0714	20.3002	20.4405	21.0714	21.0714	20.9085	20.5778	19.5407	20.3002	20.4405	20.0998
6279	20.4405	18.333	19.3391	20.0998	20.4405	21.2446	20.9085	20.5778	19.9917	20.3002	19.649	19.1666	20.1937	18.9641	19.8821
3500	20.3002	19.9917	19.4503	19.5407	20.9085	19.8821	20.0998	20.3002	18.333	20.1937	18.7886	18.333	19.4503	18.7886	19.5407
3512	20.1937	20.9085	20.0998	20.7301	20.1937	20.1937	20.3002	21.2446	20.7301	20.5778	20.3002	19.9917	19.9917	20.7301	20.1937
6280	20.0998	17.5177	19.2318	19.3391	19.9917	20.9085	21.0714	19.9917	19.8821	20.0998	19.3391	18.1004	19.8821	18.7303	19.4503
1472	19.9917	20.1937	20.4405	23.8733	20.7301	21.9174	21.9174	20.4405	20.1937	21.2446	21.9174	23.0072	21.0714	21.4852	22.5328
124220	19.8821	19.8821	22.2127	20.9085	21.6606	20.4405	20.7301	19.649	22.5328	20.4405	23.0072	20.5778	21.6606	21.2446	23.8733
60	19.7793	19.1666	19.1666	18.7303	19.3391	19.9917	19.4503	18.4116	18.1714	18.9641	18.4116	18.1714	19.7793	18.5845	18.488
5304	19.649	20.3002	19.9917	19.1044	20.3002	19.7793	19.8821	18.7303	20.0998	19.5407	19.9917	20.0998	19.5407	19.3391	19.7793
4057	19.5407	20.7301	19.7793	18.488	18.8724	19.4503	18.7303	18.2645	19.0215	19.8821	18.7303	18.7886	18.5845	19.8821	20.5778
8359	19.4503	13.4306	16.9043	16.9043	17.5177	16.6057	18.5845	15.6733	17.1018	16.8652	17.4612	15.5862	16.3636	16.813	15.1104
3502	19.3391	19.2318	18.7886	20.5778	19.649	20.0998	19.649	19.7793	18.8724	19.7793	18.9641	17.7931	19.1044	18.2645	19.1666
3861	19.2318	15.5012	18.0491	16.0743	17.6121	14.8351	18.8724	14.2194	16.6397	16.3981	16.2276	17.6121	15.1943	18.8724	14.1122
4069	19.1666	18.488	20.5778	17.6121	18.9641	18.1714	19.1666	16.7762	20.4405	18.8724	19.8821	18.8724	18.1004	17.7931	20.9085
3883	19.1044	14.3886	18.333	13.9886	17.2247	14.2525	19.1044	13.0191	19.2318	15.5641	15.5862	17.2247	13.4738	17.9055	13.5117
3853	19.0215	14.5131	18.4116	15.5641	17.9655	13.7306	19.3391	13.1429	17.416	16.015	15.8324	17.8523	14.4773	18.6522	13.6834
3933	18.9641	18.8724	19.8821	21.9174	19.7793	21.0714	21.6606	20.0998	21.9174	19.9917	22.5328	19.4503	20.9085	21.9174	20.7301
8350	18.8724	12.8898	15.6733	16.5616	15.7138	16.2946	17.5704	14.7026	15.4645	16.0443	16.6057	14.9942	15.4645	16.015	13.7597
1991	18.7886	17.1018	17.9055	16.4904	17.6727	19.649	17.4612	17.9655	17.2247	18.6522	17.416	16.0443	18.9641	17.2946	17.416
3501	18.7303	17.9655	18.1004	17.2946	18.488	19.0215	18.6522	18.333	16.4904	19.1044	16.5616	16.2946	17.7931	15.6502	17.5704
28307	18.6522	19.649	19.5407	18.9641	19.2318	17.5177	18.1714	19.0215	18.7303	19.649	18.2645	19.3391	20.0998	20.0998	18.6522
301	18.5845	14.9942	17.2247	14.8503	16.5287	15.219	17.9055	14.5131	16.2578	15.0493	15.167	16.2276	15.9868	16.4339	13.8398
6698	18.488	15.373	17.416	17.1018	17.7221	16.2578	17.5177	16.5616	16.9043	17.1698	15.6289	16.9505	15.6502	16.9843	14.7827
3816	18.4116	19.7793	19.649	19.2318	19.8821	17.6121	18.2645	20.1937	19.1666	19.1666	18.8724	20.1937	18.488	20.1937	19.0215
3851	18.333	12.8379	17.7221	13.2427	16.7258	10.7782	17.7221	9.23539	16.1269	13.9886	14.0434	15.4243	10.611	16.4904	10.6604
84518	18.2645	14.1849	15.2383	13.8916	15.4243	13.5039	15.7138	12.4513	15.5012	13.3129	5.6913	13.4638	14.9733	17.2247	9.86094
563	18.1714	18.7886	18.7303	18.8724	19.0215	19.5407	19.0215	19.3391	19.1044	19.0215	19.1044	18.9641	18.7886	19.0215	19.3391
28882	18.1004	18.9641	19.1044	19.7793	19.5407	19.2318	18.333	19.8821	18.9641	19.3391	18.6522	19.1044	19.649	19.1666	18.7886
6700	18.0491	14.23	16.7762	17.416	18.333	18.488	18.9641	18.0491	18.0491	15.6502	16.0743	15.7586	14.9274	16.6057	14.3998
6704	17.9655	13.3462	16.4904	16.7258	16.4339	16.3636	17.9655	17.3682	17.2946	15.373	14.5007	15.6949	13.5391	15.814	13.395
3934	17.9055	17.4612	17.1018	15.8324	17.4612	18.7886	17.2247	18.1714	16.5616	17.9655	16.6846	16.4339	17.5704	16.9505	17.2247
51350	17.8523	13.1863	16.015	13.9319	16.0443	8.87877	16.3278	9.50342	14.3998	15.3529	15.0959	15.9328	13.1511	17.3682	13.4805
4353	17.7931	16.9505	18.1714	15.8802	15.8802	17.7221	15.9328	16.6397	16.1605	17.2247	16.0974	16.3636	16.9043	16.2946	17.2946
LEG1	17.7221	18.1714	18.488	19.649	18.1004	18.8724	18.488	16.9043	19.4503	18.2645	19.4503	17.9655	18.7303	17.6121	18.9641
100423062	17.6727	18.7303	18.2645	19.0215	18.7886	18.0491	17.3682	18.8724	18.2645	18.7303	18.488	17.9055	17.9655	18.1714	18.1004
7086	17.6121	18.4116	17.2946	17.0316	18.1714	18.6522	16.8652	17.7931	16.4596	18.488	16.3278	17.1018	18.333	15.9123	16.9043
3848	17.5704	14.9274	16.1953	16.0974	15.6949	13.7597	16.9043	13.5193	15.4012	15.8324	14.6706	16.6846	15.1104	17.4612	14.0561
8335	17.5177	10.761	14.9942	15.8598	15.4807	14.1556	16.1269	13.3638	15.0274	15.1943	15.8598	15.335	13.4638	15.5172	13.651
1476	17.4612	16.8652	17.9655	18.7886	17.3682	16.813	18.0491	16.4339	17.7221	16.4596	16.9505	16.4596	18.1714	16.3278	16.6397
9832	17.416	3.44205	15.0493	3.82614	14.5659	9.26796	17.1698	13.6294	4.81162	2.43861	5.6913	5.22956	-0.0656624	17.1018	3.55464
10406	17.3682	16.0443	17.1698	17.9055	16.7762	17.5704	16.3636	18.7886	17.5704	17.0316	17.7221	16.0743	16.3278	17.1698	17.1018
49860	17.2946	15.9328	16.813	15.9328	16.3278	14.23	16.9843	16.2946	15.7808	15.1474	14.7965	15.2972	17.2946	16.3636	13.3303
59	17.2247	17.3682	16.3636	15.9868	16.6846	16.9505	16.6397	15.7327	15.6289	15.8802	16.1953	15.956	16.5287	16.7258	16.7258
4025	17.1698	19.3391	18.8724	17.5177	18.6522	17.2946	17.7931	18.1004	18.4116	19.4503	18.1004	19.649	19.1666	19.4503	18.7303
3852	17.1018	12.4599	16.2276	13.5261	15.6502	13.1429	16.5287	9.78238	15.2972	13.7923	14.4401	16.1269	11.506	16.4596	10.7677
5657	17.0316	18.5845	17.7931	15.1474	18.7303	18.5845	17.6727	16.3981	17.0316	18.0491	15.956	14.5131	18.0491	16.6846	17.6727
10321	16.9843	18.0491	18.6522	19.1666	18.5845	18.4116	17.6121	16.9843	19.3391	17.5704	19.0215	17.416	18.2645	17.9655	19.1044
566	16.9505	16.7762	16.1269	13.7823	15.2578	16.8652	14.7248	14.5659	15.219	16.5287	14.6392	14.5986	15.219	13.5039	15.5172
3858	16.9043	14.0217	15.2972	14.9554	14.2194	12.4958	15.9123	12.5555	13.9024	14.8635	14.1247	15.4645	13.9419	16.7762	13.0085
2125	16.8652	14.5817	16.1605	13.4535	15.814	14.7248	16.2946	18.9641	14.6571	14.5659	14.6246	15.7327	12.7026	16.6397	13.8806
3850	16.813	16.3636	14.9554	14.5383	14.8351	15.0959	15.13	11.5764	14.7659	13.3535	17.8523	15.6089	9.80524	16.3981	12.7759
5226	16.7762	16.6846	16.5287	17.2247	16.2276	17.3682	16.813	16.0443	15.8802	16.4339	16.1605	15.4482	17.1018	15.3159	16.1953
28410	16.7258	17.9055	17.8523	17.8523	17.1018	17.4612	17.416	18.5845	17.7931	18.7886	18.333	18.2645	18.4116	18.0491	17.1698
847	16.6846	16.2276	15.335	14.4664	16.9843	18.2645	15.5862	17.1698	15.4243	17.6727	16.2578	14.7527	15.5012	14.5986	16.3981
6233	16.6397	15.9123	15.6502	14.3324	15.9123	15.9868	15.7808	16.015	16.3278	15.9328	15.1104	16.8652	15.8324	16.1605	14.9122
1469	16.6057	16.4339	16.3278	18.2645	16.6397	17.6727	18.7886	15.5862	15.9328	16.3278	17.3682	17.5704	17.5177	17.0316	18.0491
7018	16.5616	17.416	16.7258	18.1714	17.8523	18.333	16.6057	17.4612	16.3636	17.5177	17.5177	16.1953	16.813	15.9328	17.5177
28452	16.5287	17.7221	17.5177	17.1698	17.416	16.9843	16.4339	17.6727	16.3981	17.416	17.2247	17.1698	17.7221	17.6727	17.8523
4478	16.4904	17.0316	16.2578	15.6289	16.813	17.8523	16.1605	15.9123	14.9414	16.6846	16.813	14.816	16.7258	15.0959	16.6057
6590	16.4596	12.8598	17.4612	14.7659	15.0959	15.6089	15.7586	15.0959	16.8652	13.8204	16.8652	15.3529	16.0443	14.8754	16.2946
7534	16.4339	15.0493	15.1943	16.6397	15.5457	16.1953	16.6846	15.5641	15.0688	14.1702	15.2578	15.2787	16.9843	14.8966	13.9419
4282	16.3981	15.3529	16.6846	16.813	16.6057	15.9328	15.6733	16.8652	15.814	16.813	15.3159	5.22956	15.6949	15.5641	15.219
3854	16.3636	13.5117	16.4339	14.0324	15.2383	12.972	16.7762	13.8612	14.9942	13.4306	13.1686	16.6057	9.76888	16.9043	9.48937
28912	16.3278	18.1004	17.6121	18.333	18.4116	17.7931	17.2946	19.5407	17.9055	17.8523	18.0491	17.6727	17.6727	17.5704	18.2645
4589	16.2946	16.9843	16.6057	18.5845	16.5616	16.9043	16.3981	17.9055	20.5778	17.7221	19.7793	18.4116	17.8523	16.5287	18.4116
5265	16.2578	17.8523	16.8652	18.0491	17.5704	18.1004	16.0743	16.6057	15.8324	17.9055	17.0316	16.7762	17.0316	15.8598	17.7221
6277	16.2276	16.4596	15.5012	16.015	16.3636	17.9055	16.7258	16.3278	15.9868	15.5172	15.9123	13.8806	15.7138	14.8635	16.0443
3728	16.1953	9.88808	14.4911	9.52728	13.124	9.35767	15.6289	9.77531	13.1863	10.611	5.6913	14.3324	7.65592	14.9414	6.44063
6703	16.1605	12.6932	15.373	16.1605	16.3981	16.0974	16.2578	17.0316	16.6846	14.6706	13.7597	15.6502	12.656	16.1269	12.544
5223	16.1269	16.4904	15.5172	15.335	15.4645	15.9123	15.8802	15.6289	14.3453	15.5012	14.7248	15.2578	16.2946	13.7708	15.4012
810	16.0974	15.4645	15.1104	15.5457	15.6089	15.6733	17.1018	15.7586	15.5457	14.713	14.9942	14.9122	16.2276	14.6246	13.6294
1470	16.0743	17.6121	17.5704	19.4503	17.0316	19.1044	18.1004	17.5704	16.6057	17.6121	19.2318	19.8821	17.2247	18.488	19.649
3263	16.0443	16.015	15.4012	16.8652	16.2578	16.7762	16.015	15.7808	14.816	16.6397	15.335	15.0274	15.6289	15.3529	16.5616
28408	15.9868	17.7931	16.9843	18.4116	17.7931	16.6397	16.9505	19.1666	17.6727	18.1004	17.6727	17.7221	17.9055	18.4116	17.9055
1992	15.956	16.9043	15.4807	15.6502	15.956	17.416	15.5012	16.1605	15.7138	16.5616	14.9414	14.5007	16.015	14.7827	15.2972
1475	15.9328	16.1953	15.6289	17.6727	16.1953	15.814	17.0316	17.5177	16.0974	15.6289	15.814	16.3278	16.0974	15.8324	15.373
1893	15.9123	14.7527	16.4596	15.2383	15.13	14.9122	15.4807	14.4278	15.2578	14.816	14.3324	14.3576	16.7762	14.9733	13.1152
85236	15.8802	9.84111	13.5391	14.8351	14.2419	14.3576	14.7965	9.8146	13.651	13.8806	15.0107	14.1029	12.9904	13.1511	10.8618
718	15.8324	16.5616	16.0974	17.5704	15.8598	17.0316	15.814	16.7258	15.3529	16.7762	15.7808	15.8324	16.6846	15.6949	17.4612
2810	15.814	14.2525	14.8966	16.5287	14.5817	13.5261	16.1953	14.5817	14.4529	12.8991	14.9554	14.8635	16.6057	14.6392	12.9904
4318	15.7808	16.3981	15.8802	14.4911	16.015	17.1018	14.9414	15.9328	14.2089	16.1269	15.3529	15.7138	15.2383	15.0688	15.1474
28388	15.7586	17.6727	16.9505	17.7931	18.2645	17.1698	16.0443	19.2318	17.9655	18.1714	17.5704	17.4612	17.6121	17.8523	18.333
3936	15.7327	16.1605	15.6089	14.9733	15.7586	16.5616	15.4645	15.2578	14.8754	15.6733	15.4645	14.3998	15.814	14.3063	16.015
1473	15.7138	19.0215	18.9641	20.1937	19.1044	18.9641	19.2318	18.488	17.6121	18.5845	20.9085	21.4852	18.8724	19.7793	19.9917
3692	15.6949	13.2854	18.5845	14.1029	16.8652	16.0743	16.5616	15.8802	4.81162	15.7586	5.6913	16.3981	17.3682	18.1004	17.9655
1915	15.6733	13.4105	14.8351	14.0217	14.1849	12.6397	15.3529	10.8695	14.2525	12.6932	14.1122	14.6872	14.0217	14.1702	13.0191
1511	15.6502	12.941	15.0107	13.3782	15.0274	15.373	13.6069	16.1953	14.4111	15.335	14.6872	14.23	15.8802	13.8507	13.2854
5880	15.6289	15.8802	15.6949	13.9024	15.335	15.7586	14.0002	15.2972	13.5117	14.4278	13.9419	13.7117	15.3159	13.9686	15.6289
2244	15.6089	15.6089	15.4243	15.4243	15.6733	16.4339	15.335	15.8324	14.7026	16.0974	15.6089	13.1863	16.1605	14.8503	16.813
144568	15.5862	16.7258	15.9868	16.9505	16.9505	17.2247	15.2787	17.416	16.4339	15.9123	15.9328	15.5012	17.416	15.7327	12.9499
1832	15.5641	12.6217	14.2764	12.8991	13.6294	13.0537	15.3159	14.6392	14.0672	12.9597	13.1863	14.4401	10.6687	14.9274	12.5986
71	15.5457	13.7399	15.5862	14.8966	14.5259	15.0688	14.7659	14.8754	14.8635	13.651	14.713	17.2946	14.7659	14.6103	13.7117
5315	15.5172	14.713	15.956	14.1702	14.9274	15.4645	15.0274	15.3159	14.4911	14.9942	15.219	14.5659	15.5862	14.4401	15.4645
28913	15.4807	16.813	16.2946	15.7586	17.2946	16.3278	15.8324	17.6121	16.7258	16.9843	17.2946	16.9843	16.4596	16.0743	16.9505
3963	15.4645	13.0442	14.0324	10.8446	12.8598	13.4416	14.4401	8.83654	13.1429	12.5781	13.4805	13.7823	14.1122	13.7306	15.7138
397	15.4482	17.2247	15.9123	14.7527	16.0743	16.7258	15.4012	16.0743	15.0959	16.2276	15.4807	15.0959	15.7586	15.2972	15.8598
27076	15.4243	15.7327	15.0959	16.7762	16.2946	16.6846	15.7327	16.9505	16.9843	14.3453	15.4012	14.2641	15.373	14.7965	13.4638
92747	15.4012	10.6687	14.6246	16.6057	13.4416	13.8612	15.6949	14.1849	15.6733	12.7473	16.5287	14.4664	14.3998	16.1953	16.0974
3507	15.3529	16.5287	17.3682	17.4612	17.1698	14.816	15.8598	17.8523	17.4612	16.9505	16.9843	19.2318	17.1698	16.0443	17.3682
2597	15.335	16.6057	15.8324	15.0688	16.1269	15.4807	15.5172	14.8635	15.5641	15.7327	15.9868	14.7965	15.9123	15.4243	15.3159
3939	15.3159	15.1104	14.713	15.6949	14.816	15.5457	15.4482	15.0274	14.5383	14.0324	14.2089	14.3063	15.3529	14.1323	14.6103
1192	15.2972	15.3159	14.8635	14.6103	15.0688	15.4482	15.2383	13.1961	13.0262	14.3998	13.251	13.3236	15.7808	14.0095	14.6571
9588	15.2787	13.5948	15.2578	15.3529	14.4773	12.5186	15.0959	13.4204	13.3303	14.0917	13.3535	13.7923	15.13	14.5131	13.8699
7053	15.2578	13.4535	14.7527	14.4278	13.8507	12.6654	14.9942	15.0688	14.8503	13.4105	13.7708	14.5259	14.816	15.0107	12.3081
28465	15.2383	15.0806	14.4664	14.8635	14.8635	14.8503	14.29	15.5012	16.2276	14.9554	17.1698	14.9274	15.8598	15.6733	15.4807
28385	15.219	17.5704	16.5616	15.956	13.6996	16.4904	14.1849	17.2946	17.8523	18.333	16.7258	16.6397	16.1269	17.7221	16.9843
IGLDCP	15.1943	16.3278	15.7808	16.1953	15.8324	15.2383	15.4243	16.6846	16.0743	16.2946	16.6397	16.5616	16.4904	16.5616	16.4596
30001	15.167	15.4243	14.816	14.6706	15.1104	14.3886	16.0974	14.9274	15.13	13.6069	13.8507	14.2525	16.1953	14.1029	13.4416
79026	15.13	14.3576	14.3998	13.0262	13.4306	14.1122	14.6872	13.7487	14.1029	12.7201	13.1961	14.4773	10.8302	14.9554	13.6912
8857	15.1104	14.0672	16.6397	17.3682	14.0672	14.4401	13.2587	15.8598	16.7762	13.4738	16.9043	14.8966	14.5383	13.5849	14.3576
11151	15.0959	15.2383	14.7248	15.4645	14.8966	15.5862	14.9274	15.0493	14.2419	15.3159	15.1474	14.7248	15.2578	14.3576	15.335
6699	15.0806	12.2387	14.0917	13.1152	14.9122	13.0191	14.713	13.8398	15.5172	14.2764	12.4878	13.9419	12.2873	14.9942	12.88
387	15.0688	16.1269	15.5641	14.2194	15.5641	16.1605	15.1104	13.9319	14.6103	16.1953	14.8351	14.5383	15.5641	14.0324	15.4482
1088	15.0493	13.8204	12.8262	12.4146	15.6289	14.0002	12.7759	14.7659	4.81162	15.956	5.6913	5.22956	14.7965	3.36855	13.3694
3009	15.0274	12.7902	13.0806	9.82048	12.8695	10.8446	13.3638	14.6706	4.81162	12.2387	13.3236	5.22956	4.86208	9.74109	9.20429
6888	15.0107	15.7808	14.3576	15.1104	15.3159	16.015	14.8635	14.713	14.3324	15.1104	14.3453	14.0095	15.4012	13.9419	14.4401
6282	14.9942	13.6996	14.4278	14.2525	14.4111	14.2419	14.3998	14.23	14.23	14.1452	13.2587	13.2931	13.6996	13.6996	12.9109
765	14.9733	17.2946	17.6727	16.0443	18.0491	15.4243	14.7375	15.219	18.1004	17.3682	16.4904	18.6522	19.0215	19.1044	18.5845
3543	14.9554	14.2194	16.0743	13.251	14.6392	12.7759	13.8204	14.1556	14.2764	15.6949	13.5117	14.4111	13.2427	15.1104	14.9942
10493	14.9414	15.335	14.5986	13.8699	14.23	14.0095	14.6392	13.3694	13.812	14.3576	13.4738	13.0442	14.3324	13.0898	14.7375
5478	14.9274	14.1963	14.1122	14.0002	14.321	15.5641	15.2972	14.3063	13.8916	14.3324	14.0561	13.651	14.6392	13.6412	13.7923
56729	14.9122	13.3392	14.4529	14.3998	13.4879	15.2787	13.2986	13.56	13.7306	14.3756	14.5259	13.8279	14.2641	12.6494	14.4111
5879	14.8966	14.9122	14.8503	14.5131	13.9319	14.9554	14.6706	13.7823	13.4204	14.1556	13.2854	14.2764	14.5817	13.7923	14.3063
966	14.8754	15.0274	14.4111	13.9419	14.3063	15.5012	14.8754	15.4012	14.5259	14.8966	14.2641	13.7708	15.0806	14.7375	14.9414
6050	14.8635	13.6069	14.0672	13.5039	13.6069	14.7965	14.4911	14.29	13.0898	14.0804	13.4105	13.3848	15.0107	13.9791	13.6412
4048	14.8503	15.2972	14.2525	14.4529	14.6872	15.8802	14.6103	14.3453	14.2194	14.8503	13.9686	13.8612	14.4911	13.8204	14.5546
51458	14.8351	10.743	13.4416	12.6718	12.544	9.67198	14.2525	10.5138	13.9319	12.8598	5.6913	13.9199	13.0537	13.0974	9.42096
3303	14.816	14.3453	13.7487	14.3886	14.1029	14.6571	14.5259	14.7527	13.9419	13.3848	14.0095	13.6069	13.8507	13.5674	13.4958
28414	14.7965	12.6397	12.2232	15.814	9.77531	12.9109	-1.83274	14.9733	13.8024	13.6834	19.1666	15.0107	14.2525	14.7659	10.5575
2	14.7827	14.0561	14.7659	15.13	15.0493	15.6949	13.5117	14.3886	13.4013	14.8754	14.5659	13.3694	14.5131	13.3392	16.2276
2950	14.7659	14.8351	15.2787	14.8754	14.6246	14.9733	15.5641	14.321	14.713	13.6412	13.8699	14.9414	15.5457	14.3756	14.23
140683	14.7527	15.7586	17.0316	18.1004	15.7327	14.4111	16.4596	15.956	18.5845	15.4645	17.1018	17.5177	16.8652	17.5177	17.0316
81	14.7375	9.85445	12.5296	13.7117	13.5261	12.8262	14.8503	12.999	13.1797	10.7924	5.6913	12.3751	13.6727	12.8991	12.2638
5660	14.7248	16.0743	16.3981	16.2276	16.1605	16.3981	16.2276	16.2578	16.9505	15.9868	16.4596	16.2578	15.9328	15.4807	17.6121
4627	14.713	10.7517	13.651	13.3848	13.8398	13.9551	14.0324	14.0324	13.5261	13.6294	13.7117	13.1961	14.8754	13.3535	13.3782
4637	14.7026	12.6103	13.5749	13.6608	13.5849	13.7708	13.8916	13.4013	12.9198	13.4638	14.0672	13.6996	14.7026	13.5503	13.0806
51014	14.6872	16.6397	9.58965	15.0806	16.9043	13.6834	-1.83274	3.82614	4.81162	2.43861	5.6913	5.22956	17.4612	3.36855	15.8324
3503	14.6706	15.5172	15.3529	15.5862	13.2118	10.6301	13.9686	16.4596	4.81162	16.9043	15.7327	12.5296	16.4339	7.30249	13.4105
6947	14.6571	15.8598	15.5457	15.9123	15.3529	14.8754	15.0493	15.2787	16.5287	15.7138	16.7762	16.7258	15.6089	15.7586	16.2578
9218	14.6392	19.4503	14.9274	17.9655	16.4596	17.9655	15.373	17.1018	14.7527	15.5862	5.6913	5.22956	14.8503	15.1943	16.8652
3557	14.6246	14.1122	14.3886	15.0493	14.3576	13.3055	15.5457	13.6912	14.7965	13.3236	13.5261	13.8916	14.9414	13.8806	13.6996
3849	14.6103	12.7653	13.395	13.9791	12.5555	12.3375	14.321	10.6027	13.395	13.395	12.9109	14.1452	12.7902	15.2383	10.743
2243	14.5986	14.7248	14.6872	14.5546	15.1474	15.1943	14.9733	15.13	14.3576	15.2383	15.2787	13.9791	14.8966	14.1452	15.9123
1824	14.5817	16.2578	15.4645	16.3278	14.7827	15.3529	14.5817	15.5172	15.6949	14.5546	14.816	14.6103	15.2972	14.6872	14.5986
2821	14.5659	15.1474	13.8204	14.6392	14.6706	16.0443	14.5383	15.4482	14.3886	14.9122	14.4278	14.1122	14.3063	13.395	14.2089
79784	14.5546	13.4879	15.8598	8.97525	14.2089	14.3756	13.7708	3.82614	4.81162	12.999	5.6913	5.22956	13.2931	14.4278	14.5007
218	14.5383	12.7759	14.1247	14.713	14.1452	12.8162	14.2194	13.3462	13.1961	13.0262	5.6913	13.3782	15.0959	13.2658	10.5918
28466	14.5259	3.44205	13.812	12.9904	13.251	14.4278	8.75194	13.8916	14.5986	14.1029	15.13	13.5039	14.2764	14.7248	14.5383
196374	14.5131	10.7047	13.2118	10.6389	9.36249	9.77531	13.1152	12.9198	13.4958	9.65378	12.88	12.8379	10.674	13.56	7.59201
102723168	14.5007	13.4013	13.1331	14.4401	12.9109	13.5117	13.2735	16.4904	4.81162	16.4904	5.6913	14.8754	14.3453	13.5749	15.2578
1890	14.4911	12.8695	13.7923	13.6727	13.1686	10.5388	13.8279	9.51784	4.81162	10.7047	5.6913	12.5071	13.2118	14.1963	13.4306
4831	14.4773	14.4529	14.29	13.6912	14.3453	14.1849	15.167	14.2419	13.2658	13.9419	13.8398	13.0345	14.2194	13.2427	13.8612
3326	14.4664	12.8062	13.4306	13.5749	13.3462	13.3782	14.0917	13.2931	12.9904	13.2735	13.8024	13.5674	13.8916	13.4306	12.6494
IGHV3-9	14.4529	15.6949	15.0806	14.1963	15.1943	14.6706	14.2419	15.9868	16.0443	14.3886	15.5172	15.9123	13.3638	15.0493	15.5862
28304	14.4401	15.5862	15.9328	15.7327	15.2972	14.5383	14.3324	15.4645	16.1953	16.3636	16.3636	15.7808	16.5616	16.0974	15.7586
25824	14.4278	15.6289	14.9122	13.4738	14.9414	14.3998	14.8351	12.8991	13.8806	14.6872	13.8204	13.8204	14.9554	13.6834	14.6392
28395	14.4111	16.2946	15.0688	16.6846	15.167	14.7026	14.4664	17.2247	15.7327	16.1605	15.5457	16.813	15.6733	16.2578	16.3636
286887	14.3998	3.44205	12.9198	9.14032	10.611	7.48805	15.1474	9.14032	10.7677	9.5563	12.3273	13.0191	-0.0656624	13.2118	9.30249
306	14.3886	13.3694	13.1569	13.8204	13.4204	14.3453	13.6294	13.4416	12.5071	13.9686	13.2118	12.8598	13.7217	13.2931	13.4013
10093	14.3756	14.8754	13.6608	14.2089	14.0095	14.9274	14.5986	14.1452	13.3392	13.8279	13.8612	14.1323	14.5659	14.2764	14.0672
3959	14.3576	14.5383	15.4482	15.6733	14.9554	13.9886	14.7827	15.1474	15.1474	15.4807	14.4664	15.13	14.9942	14.7527	16.4339
2266	14.3453	14.4773	14.1963	14.29	14.4278	14.4773	14.0672	15.1104	14.1849	15.0688	14.8754	13.2587	14.9122	13.3303	15.6949
4317	14.3324	14.5007	13.7597	12.9597	13.9551	14.1452	13.6727	13.5503	13.3055	14.0002	15.1943	14.321	12.4355	14.0672	14.6706
2023	14.321	14.9733	13.9551	14.4773	14.4401	14.4911	14.7527	13.7597	14.0804	13.8612	13.7923	13.3535	14.7375	13.5117	13.7823
28804	14.3063	14.5986	14.321	15.4012	13.9791	13.5193	14.1963	13.6069	15.4807	14.5383	15.6733	14.0434	13.1152	15.4645	15.6502
3240	14.29	14.4911	14.3756	14.6571	14.8503	14.8635	13.9024	14.7375	14.4773	13.5039	14.1702	13.4535	13.5503	13.7399	16.6846
5275	14.2641	14.5259	13.2854	15.6089	13.2318	12.8991	15.6089	14.9942	14.9274	13.5503	14.6571	14.1702	14.1849	13.9886	13.3848
4258	14.2525	7.65592	13.4805	3.82614	9.4307	3.56442	14.2089	3.82614	12.3514	2.43861	5.6913	13.1569	7.69418	13.4638	3.55464
3006	14.2419	3.44205	13.2203	12.9198	13.7487	9.06726	13.395	3.82614	4.81162	12.589	13.9886	5.22956	11.5493	12.8898	7.04564
12	14.23	15.5641	14.0217	15.167	14.5546	14.3063	13.9886	15.335	14.4278	16.2578	14.1029	15.8598	14.7827	15.335	16.1269
567	14.2194	14.7827	14.5259	14.7827	14.4664	13.4958	15.0806	15.6089	15.5862	14.9274	15.8802	15.167	14.6103	15.1474	16.4904
6283	14.2089	9.79108	12.9904	12.7201	13.4013	14.5007	13.1511	14.4664	14.0095	14.4911	14.1323	12.8162	13.3462	13.0191	13.0345
5317	14.1963	9.57959	12.6103	16.4596	9.61734	3.56442	13.7306	13.7306	12.6217	9.17442	12.2387	11.5286	4.19738	13.1331	3.55464
8993	14.1849	14.816	13.6996	14.3576	14.7248	16.5287	14.1452	15.3529	14.0561	15.0274	14.3998	12.4146	14.29	12.5719	14.7965
6275	14.1556	14.9414	13.8806	13.3392	14.5007	16.4596	14.0095	14.6571	13.7597	14.6246	14.3756	12.6309	13.4879	13.2587	14.4911
5052	14.1452	12.3273	13.7217	13.8024	13.0635	12.8062	14.4529	13.3848	13.7823	10.4674	12.9198	13.9886	13.9551	13.9551	12.6103
3713	14.1323	13.2203	13.7306	13.6834	12.9597	13.6912	13.9419	10.6974	13.1067	9.86094	5.6913	18.7303	14.6872	13.5261	8.99602
57402	14.1247	12.3621	12.7902	8.85414	10.5761	3.56442	12.9303	9.01465	12.7561	5.26079	5.6913	12.2387	4.80688	12.7114	9.46165
4000	14.1122	12.4355	13.4105	12.3514	12.999	9.46165	13.812	3.82614	4.81162	9.14032	5.6913	14.9733	12.5555	13.3055	3.55464
2934	14.1029	14.3063	13.8024	14.9414	14.2641	14.7375	14.23	14.6246	13.7399	14.1247	13.8916	14.0217	14.0672	13.6727	14.0095
6222	14.0917	3.44205	13.5039	3.82614	12.3927	3.56442	12.9198	3.82614	4.81162	9.46758	5.6913	5.22956	16.9505	19.649	3.55464
1830	14.0804	13.9686	14.0434	14.816	13.1331	13.1067	14.1556	14.8966	13.8507	12.7653	13.4879	14.0917	14.3576	13.2318	12.9303
8970	14.0672	3.44205	12.8695	9.0224	12.7561	12.3514	13.3848	3.82614	4.81162	9.37025	5.6913	5.22956	4.12275	7.55053	3.55464
978	14.0561	13.9199	14.6392	12.7362	14.0434	13.9319	14.0434	13.1331	13.2854	14.29	13.6727	13.6727	14.5259	13.6912	13.7708
1356	14.0434	14.8966	14.2194	16.2578	14.1323	14.1247	13.7597	14.0217	13.5749	15.4243	15.4482	14.6706	13.5039	14.4773	15.9328
28908	14.0324	15.814	14.9414	15.2578	15.5862	15.3159	14.9554	16.1269	15.0493	15.7808	15.7138	15.5457	16.0743	15.7808	16.1605
28474	14.0217	15.2578	15.3159	16.3636	14.6571	14.6392	13.6173	15.5457	17.1698	15.5457	16.4339	15.4807	15.0493	15.4012	15.5641
10135	14.0095	14.4278	12.9499	12.6654	13.0806	12.7822	14.1122	9.21561	12.9109	13.5193	13.3848	12.3191	14.2419	13.3848	14.1247
28299	14.0002	15.6733	14.6571	14.7965	15.7808	15.0493	15.0107	16.0974	15.3159	15.4482	14.7527	17.3682	15.7327	15.373	15.2787
6281	13.9886	9.08018	10.7235	3.82614	13.7597	3.56442	13.2318	3.82614	4.81162	6.1387	5.6913	12.2232	4.15407	12.563	7.4054
87	13.9686	10.7859	9.86774	13.0806	13.2854	13.3535	13.4958	13.1569	12.3375	12.8162	12.8695	5.22956	13.6294	12.5186	12.5781
28919	13.9551	14.9554	15.167	15.4482	15.0806	13.8806	13.7117	15.814	14.7827	15.0806	16.2946	15.5172	15.0688	15.2578	14.8503
3689	13.9419	14.8503	13.4013	13.56	13.8699	15.7138	12.8695	14.6103	13.4105	14.7375	14.23	13.9319	14.1323	13.1569	13.3055
2665	13.9319	14.2764	13.4638	13.7487	14.0561	14.4664	14.5659	14.7827	13.5674	13.6996	14.3886	12.8695	13.8204	12.9109	13.5503
114569	13.9199	3.44205	10.761	3.82614	9.38901	3.56442	13.5849	3.82614	4.81162	9.40601	5.6913	5.22956	7.53092	12.7653	3.55464
8581	13.9024	3.44205	13.2318	12.4878	12.8379	9.87254	10.6855	13.6834	13.1569	8.91714	5.6913	5.22956	12.7822	13.8024	12.589
3892	13.8916	18.2645	14.9733	15.7808	15.5012	18.7303	16.4904	3.82614	14.8351	16.7258	5.6913	19.0215	12.3081	14.5259	14.1323
132724	13.8806	3.44205	9.21561	9.57959	4.14647	3.56442	10.6027	12.8062	4.81162	2.43861	5.6913	5.22956	9.48242	10.6027	3.55464
8842	13.8699	13.6834	14.1029	14.9942	13.1511	12.2232	13.6608	13.1511	13.0085	13.9791	13.9024	14.5546	13.5261	14.4111	14.9733
10487	13.8612	14.6246	13.5117	14.5986	14.2525	15.8598	14.2641	14.8503	13.9791	14.0434	13.9199	14.1556	14.0002	13.4958	14.0002
5268	13.8507	13.4958	14.1702	14.3756	13.8612	13.4738	14.5007	13.2854	14.5659	12.3191	13.812	12.6718	14.6706	12.9499	13.5261
1828	13.8398	13.8507	14.0561	15.2972	13.8204	13.5749	14.0804	14.2525	14.1963	12.3016	5.6913	12.9904	13.7823	13.651	10.6687
57126	13.8279	12.9499	13.3129	9.45269	13.3782	14.9414	4.95753	11.5191	4.81162	13.812	13.7306	5.22956	7.38245	10.7859	12.4599
653145	13.8204	9.69629	12.7362	3.82614	13.1863	12.6494	12.7653	3.82614	12.6494	2.43861	5.6913	5.22956	9.19336	13.4204	7.38245
28791	13.812	15.5457	14.6103	3.82614	14.7527	15.1474	13.9319	16.3636	15.0107	15.8598	14.2419	13.9686	13.0191	15.5457	15.8802
1508	13.8024	14.1323	14.1849	13.7923	13.4738	12.2638	13.9199	13.395	15.335	13.5117	15.0493	14.2194	13.6912	14.5659	14.7248
2936	13.7923	13.9886	12.8482	12.2232	14.0804	15.4012	13.1797	13.7117	12.3273	14.2089	5.6913	5.22956	13.6608	12.88	13.2318
9948	13.7823	13.9319	13.6834	14.0804	13.812	14.7527	13.2658	13.8806	13.4306	13.8024	13.6996	13.2986	13.6834	13.2854	13.5948
84817	13.7708	14.7375	14.7375	15.373	13.2587	14.0561	15.219	12.6397	14.9733	13.1797	14.1849	14.3756	14.23	13.0345	14.1452
820	13.7597	12.6309	11.5493	13.0191	13.0898	14.8966	12.4958	12.9904	4.81162	13.0345	12.7362	5.22956	13.8699	9.47388	12.7902
2539	13.7487	14.6571	13.5849	13.2735	14.1556	15.0806	13.6412	13.6412	12.5986	13.7217	13.2203	12.6932	14.3886	12.3814	13.9686
10383	13.7399	9.01465	10.8124	9.58965	9.83342	9.56429	12.4878	9.47388	4.81162	9.75535	12.5071	13.3392	12.5986	12.3016	9.38901
6820	13.7306	3.44205	12.7759	3.82614	10.6301	3.56442	10.7361	3.82614	4.81162	2.43861	14.0324	5.22956	12.6103	12.9597	3.55464
1938	13.7217	9.54611	12.656	12.5555	9.85445	9.62783	13.7399	10.7047	12.2523	9.63803	12.656	13.4805	12.8162	13.0085	9.74917
335	13.7117	15.1943	14.2641	16.2946	14.1963	13.9199	13.1569	14.1247	13.4805	15.219	14.7659	14.4278	15.4807	13.251	15.6733
10097	13.6996	13.651	12.4779	13.4638	12.9499	13.9791	13.5193	13.3129	13.1331	12.972	12.8898	13.0635	13.124	12.7026	12.5719
506	13.6912	9.08648	10.7361	9.65378	9.88808	11.5191	10.7859	3.82614	4.81162	2.43861	5.6913	5.22956	9.13277	10.585	3.55464
28885	13.6834	14.0002	14.2419	14.9122	14.5131	13.8507	13.6996	15.4807	14.3063	13.7117	15.4243	16.015	14.6246	15.167	14.2194
6317	13.6727	14.3324	13.8507	14.7026	14.7659	13.6412	15.1943	14.4111	14.5007	14.0672	13.8279	13.8398	14.3756	13.4535	13.9886
1072	13.6608	14.6103	13.8279	13.1429	13.7306	13.812	13.4306	13.0262	13.7708	13.56	14.9733	12.9109	14.1963	13.1797	13.9199
11012	13.651	15.0959	14.7827	14.7248	14.7965	14.2194	15.0688	14.3998	15.1104	13.7597	14.2525	14.29	14.7248	15.9868	14.8351
3872	13.6412	7.4054	9.79677	9.49647	12.4685	7.53092	13.0974	9.26796	13.6834	9.77531	12.2638	13.4958	4.81636	13.5391	9.08648
2923	13.6294	12.6718	12.7026	13.4306	12.5186	13.3129	14.0561	13.2587	13.4738	12.3621	13.3392	13.2203	12.7114	13.1961	12.972
1509	13.6069	14.6392	15.219	15.5012	15.0107	15.13	14.4773	14.8351	14.8966	15.2578	15.6502	16.0974	14.4278	15.6089	14.9554
5094	13.5948	9.86094	13.0442	9.67949	9.85014	13.7117	12.4599	12.404	12.972	9.76166	12.3016	5.22956	9.54611	12.8482	13.0442
1	13.5849	14.4664	14.3453	15.0107	14.3998	15.335	13.6834	14.5546	13.8279	15.13	13.6912	5.22956	13.5849	13.4416	15.0493
230	13.5749	13.5391	13.8916	13.1686	13.6412	15.7808	14.5131	3.82614	12.7473	9.66438	13.7487	13.8699	14.0804	13.4013	9.82837
5230	13.5674	13.7597	13.3848	13.2658	13.5117	14.6103	13.8699	13.4535	13.251	13.6608	13.6834	12.9499	13.6069	10.8695	13.3129
5717	13.56	15.7138	14.5546	3.82614	15.5172	15.167	14.3756	3.82614	4.81162	14.7026	5.6913	14.7375	13.6173	3.36855	13.9024
10313	13.5503	15.2787	4.95106	3.82614	13.3392	13.4105	10.6604	10.7782	4.81162	13.3055	5.6913	5.22956	14.5986	9.28922	9.67949
28803	13.5391	13.7306	14.1556	13.2318	13.5039	13.2735	10.7517	14.9554	14.1702	14.5259	14.6103	12.7653	12.563	13.6173	15.2383
3043	13.5261	13.2587	12.3751	15.0959	14.5383	10.8124	18.4116	15.4243	14.2641	14.7659	14.5817	5.22956	12.3375	12.6217	14.816
1535	13.5193	13.5674	12.9303	12.999	13.9886	15.2578	12.6718	14.5383	13.0635	14.0095	5.6913	5.22956	14.321	12.3621	12.6841
28468	13.5117	13.3782	13.4535	13.3535	13.5674	13.5948	12.6217	14.9414	13.9686	14.4773	15.0688	13.6173	12.999	14.5817	13.9551
5493	13.5039	10.8446	13.0345	10.585	9.79108	9.59653	13.1863	10.7235	12.544	11.5191	14.3063	12.4599	9.40601	13.0806	9.83342
1048	13.4958	13.0262	12.5719	13.2986	13.2931	13.0442	12.5719	13.4879	12.6103	13.2118	12.9303	13.6608	12.8991	13.4805	11.5286
5269	13.4879	13.2931	13.124	12.4958	13.3535	13.251	12.9109	10.7361	10.6604	13.2318	5.6913	13.0262	13.395	9.87952	12.4146
7414	13.4805	13.9024	13.0898	13.7306	13.5503	14.5131	14.1323	13.9419	13.3848	13.3303	13.1331	5.22956	13.0974	12.972	13.4738
5216	13.4738	14.1702	13.9791	13.4204	14.3886	14.5659	13.4416	13.3782	13.6173	13.8507	13.7217	13.8507	13.3535	13.4105	13.8279
3945	13.4638	13.1961	12.88	10.5388	13.0743	13.7823	12.3927	12.5296	10.8695	13.3782	12.8482	12.7902	13.3782	11.5585	11.5764
3312	13.4535	12.6654	12.6932	12.972	12.8162	13.5391	13.0537	13.4805	12.7201	12.9109	12.4513	13.0806	12.7362	12.4958	10.8535
1471	13.4416	14.6706	15.1474	14.5659	14.7026	12.9904	14.9122	14.7965	16.015	14.4664	15.7586	15.9868	13.812	15.5862	15.814
6188	13.4306	9.25151	13.0191	3.82614	12.6103	3.56442	13.0085	3.82614	4.81162	9.21561	5.6913	5.22956	9.43774	12.6654	3.55464
5236	13.4204	14.1556	13.4879	13.4416	13.56	13.5849	13.5039	13.0537	13.2986	13.6727	13.0743	13.124	13.8612	13.4879	13.8507
1118	13.4105	13.7823	12.6654	3.82614	16.0974	15.5172	13.4105	12.5186	4.81162	13.7708	13.651	5.22956	13.4416	3.36855	10.4929
8895	13.4013	11.506	10.8227	10.7859	9.63803	12.6932	12.4252	10.8446	4.81162	12.5071	5.6913	5.22956	10.8366	9.36249	9.51784
6455	13.395	3.44205	-1.76003	3.82614	-0.943314	3.56442	3.81353	3.82614	4.81162	2.43861	5.6913	5.22956	-0.0656624	3.36855	3.55464
3101	13.3848	12.7966	12.4685	12.6217	12.6397	13.3848	12.589	12.4779	12.7277	13.0191	5.6913	12.3814	13.1331	12.7759	13.0743
5869	13.3782	9.4307	13.6412	10.5477	10.8124	12.4599	13.0898	12.4685	12.5296	12.5986	5.6913	5.22956	12.4513	12.6841	9.85014
28817	13.3694	15.0107	15.0274	15.3159	15.4482	13.8024	12.7362	15.7138	15.373	14.7827	16.015	14.6246	14.6571	14.9122	15.3529
3305	13.3638	9.82837	4.06657	14.1849	9.76888	13.4805	14.6246	3.82614	4.81162	2.43861	5.6913	5.22956	6.11138	3.36855	13.2931
140576	13.3535	7.38245	9.78238	3.82614	9.66438	15.956	10.7995	3.82614	12.88	7.57096	5.6913	12.88	4.1385	9.8146	7.22982
9520	13.3462	12.88	12.8162	13.0635	12.7902	10.7995	13.4638	13.2427	4.81162	10.8124	5.6913	16.4904	13.7399	12.4252	10.5388
6705	13.3392	3.44205	13.1067	9.61143	14.0002	9.8146	13.8507	13.8699	12.3927	2.43861	5.6913	5.22956	-0.0656624	8.97525	3.55464
5788	13.3303	12.3375	10.611	9.64652	10.7138	13.1797	10.8124	9.4307	13.1686	10.585	14.0804	5.22956	10.7138	10.6855	9.34069
5688	13.3236	11.5191	9.50342	12.8162	12.656	13.6173	13.4879	13.1863	4.81162	9.76888	5.6913	5.22956	10.8535	8.83654	10.5761
829	13.3129	13.5849	12.9109	12.7277	12.7966	13.2318	13.2203	13.2318	4.81162	13.2427	14.0917	12.7201	12.941	3.36855	13.1797
5340	13.3055	13.3535	13.6294	13.5948	13.5749	13.3236	12.6932	13.812	12.8898	13.9024	13.3129	13.4306	13.4306	12.7277	13.4879
28432	13.2986	14.29	14.6706	14.3453	13.5948	12.2873	10.743	14.9122	15.1943	15.2972	14.7026	14.3886	14.8635	14.7026	14.5659
7051	13.2931	9.51784	12.7822	13.7217	9.74917	9.84111	13.2854	9.79108	10.743	9.25151	5.6913	12.7114	7.51555	13.3694	16.5287
5034	13.2854	13.0974	12.8991	13.6069	12.941	12.6309	13.5749	12.8598	12.941	12.4958	12.8062	12.8262	13.5193	12.5555	12.2035
5836	13.2735	12.656	9.74917	12.5986	11.5585	13.2587	13.0635	9.88808	12.3081	12.544	13.2042	5.22956	10.585	9.35767	12.5186
9555	13.2658	3.44205	3.6873	12.3814	9.18442	9.67949	12.8162	9.17442	4.81162	8.9026	5.6913	5.22956	7.68622	10.4674	8.85414
28822	13.2587	13.6412	14.1452	14.5817	14.0917	12.563	12.3081	14.4401	14.0324	14.2194	15.2972	14.0804	13.3392	14.0217	15.0688
226	13.251	13.2735	13.1961	13.3638	13.0442	13.4638	13.3303	13.6173	13.3694	12.6309	13.1569	12.7362	13.4013	11.5191	12.3751
832	13.2427	13.124	12.8379	10.7782	12.9198	13.4879	12.8991	12.6494	12.2035	13.1067	12.6397	5.22956	12.7561	9.75535	13.1511
8824	13.2318	13.6727	13.6173	14.2419	13.6727	13.0345	13.6912	12.3081	13.0537	12.5296	5.6913	5.22956	13.9686	13.1067	10.5138
3684	13.2203	12.999	11.506	11.5191	12.5719	13.651	9.50342	12.8162	12.7026	13.3392	12.8262	12.6103	12.5719	9.80524	10.8446
309	13.2118	12.3081	10.743	12.8898	12.4779	13.6727	10.8302	12.4878	12.1887	13.0635	5.6913	12.6654	13.0442	10.5918	10.7924
10376	13.2042	9.71692	10.5575	9.78238	10.6389	10.5676	12.7902	12.3016	12.7822	10.6027	13.0262	13.56	12.4599	12.8162	12.3375
23558	13.1961	3.44205	13.3782	3.82614	13.2658	13.1511	9.03659	3.82614	4.81162	14.4529	5.6913	5.22956	12.8598	3.36855	14.2764
10399	13.1863	3.44205	7.36661	9.69629	3.62464	3.56442	9.76166	3.82614	4.81162	9.48937	5.6913	5.22956	10.5761	10.8535	3.55464
823	13.1797	12.2232	12.2035	12.1887	12.7114	12.3191	13.1429	12.3273	10.7138	10.6469	5.6913	13.4738	13.4204	10.7517	10.611
10577	13.1686	14.0324	13.7117	14.5259	13.7217	15.7327	14.3576	14.4911	14.4664	14.1963	14.8966	15.2383	13.1863	14.3998	14.4278
5476	13.1569	12.6841	12.7561	12.6397	13.5391	14.2641	13.2042	13.651	4.81162	13.4879	5.6913	14.1247	13.1569	14.0002	13.124
6286	13.1511	14.1247	13.0262	13.1863	15.219	15.6289	13.9551	14.0672	13.8699	13.4535	14.2194	13.251	13.0262	13.5948	14.5817
5655	13.1429	13.2658	13.7708	12.6494	13.4535	8.97525	13.0806	13.5261	12.2638	9.13277	5.6913	13.5849	13.9791	12.9198	7.4367
7879	13.1331	12.2873	11.5585	9.23539	12.2523	13.2042	12.999	12.6103	12.8379	12.404	5.6913	5.22956	12.2523	12.3273	11.5191
1803	13.124	15.956	14.7965	14.5007	14.0217	14.0672	14.4111	14.5986	14.1247	14.9414	13.2986	15.6289	15.1474	14.5546	15.13
721	13.1152	10.5575	12.563	13.6173	12.2387	12.6217	12.5186	14.0434	10.7859	13.5749	12.8162	13.1331	13.251	13.1686	14.3756
197	13.1067	14.5659	14.3324	14.1323	14.4911	14.5986	13.251	14.2089	13.8398	14.6103	14.4111	13.3129	14.8351	13.7117	14.7659
8826	13.0974	9.48242	10.5252	10.6855	12.6309	12.5071	12.6654	10.5918	11.5764	12.2232	13.124	12.3273	12.7201	9.73436	9.73436
1536	13.0898	13.6173	12.6217	13.3055	12.4355	13.5503	9.38901	12.7966	4.81162	13.5849	5.6913	5.22956	13.3694	9.83342	12.4878
10728	13.0806	3.44205	9.65378	3.82614	4.82918	9.33193	9.84111	3.82614	4.81162	9.14789	5.6913	5.22956	9.74917	3.36855	3.55464
5358	13.0743	13.9551	13.0974	12.7759	13.1067	13.6996	13.3055	12.656	12.9597	13.2042	13.9551	12.7561	13.4105	12.7201	13.4535
28935	13.0635	13.7487	13.3462	13.5117	13.9686	13.1152	12.7201	14.5007	13.6412	14.7527	14.5131	13.0743	14.1029	14.0917	14.2525
3320	13.0537	10.5918	9.18442	12.9303	7.68622	12.5781	12.4779	9.79677	11.5191	12.6397	12.7966	5.22956	10.8227	12.3191	10.585
10226	13.0345	13.0191	13.2587	14.0917	12.7653	13.3462	13.3236	13.4306	13.9886	12.3927	14.2764	13.812	14.5007	13.2042	13.1686
5093	13.0262	9.53734	12.6494	9.19336	9.57959	9.79677	10.8618	3.82614	4.81162	9.71692	5.6913	5.22956	10.761	9.63803	9.5563
1604	13.0191	14.8635	13.5674	14.9274	12.9303	13.7923	14.1247	14.4773	14.1122	14.1323	14.5986	15.1474	14.4111	13.8612	13.8024
10095	13.0085	14.7965	13.0085	13.395	13.7923	14.2089	12.9499	12.7201	12.8695	13.8699	13.0635	13.4416	13.8024	10.611	13.5749
3075	12.999	13.5749	13.4738	13.5849	13.6173	12.589	12.404	14.1963	12.8482	14.5131	13.3638	13.3462	13.9024	13.1152	14.4664
25801	12.9904	13.0806	9.72495	9.60542	12.563	12.7653	9.28922	9.76166	4.81162	12.9303	5.6913	5.22956	12.9303	9.79108	10.7235
80341	12.972	13.3236	14.23	15.7138	14.7375	14.6872	15.2578	13.5948	15.9123	13.7399	16.3981	15.3159	14.1556	15.956	14.8635
5682	12.9597	12.5186	9.38901	3.82614	11.5191	12.9499	10.5252	12.7277	4.81162	10.8618	5.6913	5.22956	13.0345	3.36855	9.17442
7076	12.9499	14.0804	14.7026	14.23	14.3756	13.9419	14.8966	15.0107	15.8598	14.321	15.6949	15.219	14.1247	15.4482	15.0959
4925	12.941	15.4012	14.5131	13.8398	14.1122	12.3927	14.3886	13.5117	15.2787	14.1849	16.1269	17.0316	14.5546	15.6289	16.7762
55313	12.9303	14.4111	13.2931	13.2042	13.0345	14.5546	13.0262	12.9303	13.2203	13.1511	12.5986	5.22956	13.8806	12.6103	12.7822
55577	12.9198	10.8695	9.56429	12.589	9.68706	10.8535	12.6309	11.506	4.81162	10.6389	12.4685	13.1686	12.3016	10.7138	9.82048
147645	12.9109	15.219	12.6309	3.82614	6.01582	3.56442	9.34069	12.2873	15.6089	2.43861	12.4779	12.8898	14.713	15.13	3.55464
7430	12.8991	12.9198	13.0743	14.1556	13.1961	12.5555	14.1702	12.7902	13.3236	10.8535	5.6913	12.2638	13.0635	12.9904	12.7561
91663	12.8898	13.7708	12.3927	12.544	13.395	14.321	10.6469	12.8898	4.81162	14.0217	5.6913	12.6494	13.651	3.36855	10.5252
23569	12.88	19.5407	3.70576	12.4779	10.6469	14.1323	9.74917	3.82614	4.81162	14.0561	5.6913	5.22956	13.0898	9.0033	15.0274
28400	12.8695	13.2427	12.972	13.2587	9.59653	11.5764	9.37882	14.3324	13.5039	14.1122	14.1556	13.6294	13.1686	13.9319	14.0324
79919	12.8598	9.44349	10.7782	3.82614	4.75751	3.56442	4.77743	3.82614	4.81162	2.43861	5.6913	5.22956	9.64652	16.8652	3.55464
2040	12.8482	13.6912	12.4599	12.941	12.8262	14.2764	9.09676	13.2986	13.2318	14.2641	12.9597	5.22956	13.2658	12.4779	12.6654
217	12.8379	9.46758	9.83342	10.761	9.62783	3.56442	10.674	9.59653	4.81162	7.18568	5.6913	5.22956	-0.0656624	9.85445	3.55464
7276	12.8262	15.4482	13.9886	15.0274	14.713	14.1702	13.4805	13.1797	13.1511	13.8916	13.8806	13.4204	14.1452	14.1247	14.2641
3190	12.8162	15.4807	12.3081	9.12107	4.78947	9.87952	9.61143	3.82614	4.81162	8.96812	5.6913	5.22956	9.60542	3.36855	3.55464
5720	12.8062	12.3814	9.31249	13.1961	11.506	12.6103	13.5261	12.7759	4.81162	9.28922	5.6913	5.22956	10.8124	3.36855	10.7138
462	12.7966	14.6872	13.2427	14.6246	13.9419	15.0274	12.7966	14.3756	13.3462	14.6392	14.3576	14.7827	13.9886	13.2203	14.8754
10092	12.7902	14.2419	9.75535	12.8695	13.5193	13.9686	13.0345	13.251	12.6397	13.1569	13.6294	14.0672	13.0743	10.7924	13.2203
645	12.7822	9.85014	9.82048	9.72495	4.69824	3.56442	13.3462	9.86094	4.81162	2.43861	5.6913	5.22956	12.3927	9.78238	15.4243
163351	12.7759	9.59653	13.3392	9.76888	10.6974	8.9026	13.7923	9.57277	13.5849	14.5817	5.6913	12.8482	9.21561	13.5193	16.0743
IGHV4OR15-8	12.7653	13.8024	13.6069	15.5172	14.9733	14.0917	13.8398	13.7923	14.6706	16.0743	14.9274	13.395	15.4243	14.816	13.6727
873	12.7561	7.31656	10.4929	12.4355	7.35957	3.56442	12.563	3.82614	4.81162	9.67198	5.6913	5.22956	9.41442	14.2641	3.55464
57016	12.7473	9.74917	9.61734	10.674	10.5252	7.50235	12.88	13.1152	10.7995	7.33095	12.6654	12.2873	12.6932	10.5252	9.41442
51571	12.7362	12.2035	12.7277	9.57277	13.7708	13.8398	11.5286	10.5477	10.7924	13.0085	5.6913	5.22956	13.3303	10.5477	13.2658
6037	12.7277	10.6389	12.3016	3.82614	12.4958	13.3392	13.7217	12.1887	12.7902	13.6912	5.6913	5.22956	13.0806	3.36855	10.8302
2638	12.7201	13.8612	13.8398	15.219	13.6608	14.5817	12.7822	14.0095	13.4638	14.5986	14.0002	14.0324	13.2735	13.0537	14.29
6515	12.7114	13.0537	9.76166	12.3927	10.7782	13.7217	9.26796	12.4958	4.81162	13.7823	5.6913	12.544	13.4535	3.36855	12.8695
28429	12.7026	13.395	13.9024	14.2764	13.0537	13.0806	12.3375	13.9024	14.7375	15.167	14.9122	13.5261	14.4664	14.5383	15.1943
6191	12.6932	3.44205	10.8366	3.82614	9.69629	3.56442	12.8482	3.82614	4.81162	5.76922	5.6913	5.22956	-0.0656624	10.8618	3.55464
5271	12.6841	13.8806	5.61338	13.0974	12.7362	15.1104	12.7026	13.3236	4.81162	10.7361	5.6913	5.22956	13.8279	3.36855	12.3191
7532	12.6718	11.5286	11.5191	10.7235	9.82048	10.5918	12.2638	9.44349	4.81162	9.62783	5.6913	5.22956	13.7487	10.4929	10.7782
223	12.6654	12.5555	12.3621	14.1452	10.7517	12.3751	13.651	12.5781	12.6932	9.43774	5.6913	5.22956	13.56	9.13277	9.28922
55600	12.656	6.04041	-1.76003	13.2203	9.80524	3.56442	7.4367	3.82614	4.81162	2.43861	14.4911	5.22956	15.4482	10.6604	3.55464
9446	12.6494	13.56	12.4513	12.5781	13.0191	15.6502	13.5503	12.7822	12.8162	12.5719	12.6841	12.4685	10.4674	9.61734	13.2587
259	12.6397	14.0917	13.6727	14.7375	13.7399	13.1686	9.62783	13.8024	13.2042	14.4401	13.3462	12.404	13.7306	12.6932	14.6872
8909	12.6217	11.4778	12.1887	12.3016	10.8227	8.79304	13.1067	12.2523	12.4685	10.6301	5.6913	5.22956	13.2318	12.3751	9.2818
4332	12.6103	9.18442	7.65592	9.46758	9.2818	10.8302	12.2232	13.0898	4.81162	9.79108	5.6913	5.22956	6.06829	7.63778	7.63778
523	12.5986	10.6974	12.6841	12.5186	10.7995	10.761	12.4685	3.82614	12.6309	10.8446	12.8991	5.22956	13.2854	9.64652	9.37882
28940	12.589	13.8916	12.9597	13.3694	13.3303	12.999	13.0191	13.9551	13.4416	13.4204	14.321	12.9597	13.2587	14.1122	13.9319
2783	12.5781	13.2986	9.68706	12.7026	9.87254	12.7473	9.46165	9.43774	10.6687	12.6718	12.7759	5.22956	12.7759	9.30249	12.4355
8404	12.5719	14.321	13.7823	13.3236	13.6912	10.6469	14.2764	9.51145	14.5817	12.7561	14.7827	13.6412	14.0917	12.8598	15.9868
728	12.563	13.0085	10.7677	3.82614	9.25758	12.8695	4.10777	13.2658	4.81162	12.563	5.6913	5.22956	10.7995	7.51555	9.77531
653361	12.5555	9.63803	7.67805	3.82614	9.67949	10.6687	10.5761	10.7924	4.81162	12.7966	5.6913	5.22956	12.6494	12.6309	12.3621
5360	12.544	13.5261	15.13	10.7138	13.9199	12.1887	9.12107	13.6996	14.0917	14.3063	14.1963	15.0493	13.6412	14.5007	15.5457
2316	12.5296	10.6604	8.944	8.87877	9.58965	12.7362	9.20429	9.5563	4.81162	10.7995	12.4958	5.22956	9.65378	12.4685	9.75535
2896	12.5186	12.8482	13.3694	13.6412	13.2427	13.6294	13.3782	13.0974	13.8612	13.1686	14.5383	13.0537	12.7653	10.8227	14.6246
25796	12.5071	13.2118	9.36249	13.1569	12.4599	13.2986	13.4204	3.82614	4.81162	12.4779	5.6913	5.22956	10.5138	10.7995	12.7473
5554	12.4958	22.5328	19.0215	12.3081	17.9055	15.0107	14.0217	10.7859	18.488	18.4116	20.7301	22.5328	20.7301	19.9917	21.2446
10109	12.4878	12.7822	10.8446	3.82614	12.3814	12.3621	12.3016	9.87952	4.81162	12.4513	5.6913	5.22956	10.7782	9.54611	12.7966
4190	12.4779	13.4638	12.5781	13.5193	12.7201	13.8279	13.2931	12.7026	12.999	12.2523	5.6913	12.8991	13.2203	10.6974	12.6932
1486	12.4685	14.7659	14.2089	13.6294	13.9024	14.5259	13.5391	14.1122	14.6872	15.2787	14.4773	14.713	14.2089	14.3453	14.7527
6203	12.4599	3.44205	9.80524	3.82614	10.5477	3.56442	12.3273	3.82614	4.81162	9.2818	5.6913	5.22956	4.71074	3.36855	3.55464
5005	12.4513	13.5193	10.8618	13.7708	13.8279	14.7827	12.8898	13.7217	13.6727	14.7965	14.8635	13.7597	13.3129	13.0743	14.3324
5518	12.4355	10.8302	13.251	9.34069	9.56429	9.76888	10.7924	10.6604	4.81162	9.86774	5.6913	5.22956	9.88808	3.36855	9.53734
7114	12.4252	13.3638	12.8898	3.82614	13.651	13.0974	-1.83274	3.82614	4.81162	13.4958	5.6913	5.22956	10.6301	9.68706	9.85445
28983	12.4146	14.1029	12.3273	12.4252	9.39585	9.65378	12.6103	10.585	13.9551	12.4355	5.6913	11.5191	12.4146	10.7235	10.6389
6202	12.404	3.44205	9.43774	3.82614	9.21561	3.56442	8.9026	3.82614	4.81162	2.43861	5.6913	5.22956	3.59878	3.36855	3.55464
10130	12.3927	9.58965	9.8146	9.75535	9.08648	3.56442	9.04973	3.82614	4.81162	2.43861	5.6913	5.22956	9.24576	3.36855	3.55464
6036	12.3814	13.9791	7.4054	3.82614	11.5493	12.404	10.5477	13.3303	4.81162	12.8898	5.6913	5.22956	9.31249	7.34111	9.68706
706	12.3751	3.44205	12.5986	3.82614	12.3016	3.56442	9.32134	12.3514	4.81162	10.7782	5.6913	5.22956	9.82837	9.59653	9.01465
5479	12.3621	14.7026	14.4401	12.6932	14.0324	13.4013	13.5948	14.3576	15.0806	14.9733	15.0274	15.4012	13.3848	14.6706	14.8966
192666	12.3514	3.44205	13.2735	3.82614	9.20429	3.56442	3.95491	3.82614	4.81162	2.43861	5.6913	5.22956	-0.0656624	3.36855	3.55464
56954	12.3375	9.66438	6.06829	12.9499	9.42096	10.8366	10.4674	9.85014	4.81162	12.2873	5.6913	5.22956	12.4685	3.36855	12.9198
11005	12.3273	13.0743	10.5388	12.656	13.1429	12.3016	12.5071	14.4529	14.5131	10.5575	13.7823	12.3927	12.4958	13.0262	12.7201
5037	12.3191	9.70236	9.77531	13.2931	10.7677	13.0085	13.3129	12.3927	12.7362	9.31249	13.6608	5.22956	9.8146	9.77531	9.84111
5524	12.3081	7.50235	10.6301	9.86094	10.761	10.7677	13.0743	9.67949	4.81162	9.58965	5.6913	13.4013	12.3191	9.69629	9.35036
928	12.3016	14.2089	13.3638	13.812	12.88	13.3303	12.6397	13.6608	13.6069	13.1863	14.29	14.4529	14.0324	13.3462	13.4204
1622	12.2873	12.5986	12.4252	12.7966	13.3055	12.9198	12.656	12.8262	13.3638	12.4685	13.1152	13.0085	12.6654	12.8062	12.4685
28448	12.2638	15.13	14.4773	13.5391	14.6103	14.0217	14.1029	15.6949	14.6392	14.7248	15.2383	5.22956	15.167	14.3886	14.3453
5501	12.2523	10.4929	10.6389	8.83654	12.3514	10.5575	10.5388	8.71645	4.81162	12.6217	5.6913	5.22956	10.5676	12.4146	12.404
311	12.2387	9.78238	9.15785	9.73436	9.14789	10.5138	8.91714	9.32134	10.6469	11.4778	5.6913	5.22956	9.79677	9.48937	9.25151
27179	12.2232	10.7235	12.6397	10.8227	12.3191	9.14789	13.4738	12.5071	12.7759	9.35036	12.7653	12.3621	13.4805	12.544	9.54611
23603	12.2035	11.5493	10.7995	3.82614	10.4929	12.7201	6.11138	8.91714	4.81162	10.5252	5.6913	5.22956	10.8618	9.41442	9.56429
922	12.1887	15.167	12.7473	13.1511	13.3236	13.0262	7.34111	14.0804	4.81162	14.6571	5.6913	5.22956	12.1887	9.61143	14.321
6156	11.5764	3.44205	9.84111	3.82614	8.49059	8.49059	10.6687	3.82614	10.6027	9.12107	5.6913	13.0974	10.5477	12.3375	3.55464
6649	11.5585	3.44205	9.37882	12.6841	9.48242	13.0898	13.7823	12.6309	13.0191	10.5918	5.6913	5.22956	-0.0656624	9.72495	10.6027
64855	11.5493	7.36661	9.79108	8.96812	7.66718	3.56442	12.4355	3.82614	4.81162	14.2419	5.6913	5.22956	9.66438	12.2638	3.55464
5004	11.5286	10.6855	9.32134	13.0537	14.1247	13.7399	13.5674	12.7653	12.7653	13.5948	12.6309	13.6912	12.5071	12.5781	13.2042
377	11.5191	7.48805	9.13277	12.3751	7.44817	3.56442	12.544	10.6687	4.81162	6.08042	5.6913	5.22956	8.63772	3.36855	9.37025
28938	11.506	13.8398	13.2986	15.2787	13.4638	12.5296	13.56	15.0806	14.1323	13.9551	13.5749	14.8503	14.0095	14.4529	13.7487
5873	11.4778	10.4674	3.95491	3.82614	4.1012	9.74917	4.15407	3.82614	4.81162	12.4252	5.6913	5.22956	9.51145	3.36855	8.9026
1937	10.8695	12.5781	9.60542	10.8695	10.8618	10.743	12.5555	9.87254	4.81162	9.48242	5.6913	5.22956	12.7473	9.22662	9.79677
28876	10.8618	13.9419	13.6912	13.8612	14.5986	13.56	12.941	15.167	14.0002	13.7487	15.0806	15.1104	14.1702	14.0561	14.1029
2805	10.8535	13.1686	9.76888	14.321	12.2638	13.6608	13.7487	13.1686	12.6718	9.74109	5.6913	12.6397	12.88	12.5986	10.5676
3866	10.8446	14.1452	9.87952	17.7221	10.5918	14.1963	12.2523	15.2383	18.6522	2.43861	17.7931	5.22956	12.3514	11.5764	3.55464
1410	10.8302	3.44205	8.96812	3.82614	4.03389	3.56442	9.61734	3.82614	4.81162	2.43861	5.6913	5.22956	-0.0656624	9.62783	3.55464
7001	10.8227	9.30249	9.54611	13.0743	9.46165	9.72495	13.3535	11.5286	13.2118	6.12446	12.3191	12.4958	10.8695	10.7361	9.16647
308	10.8124	13.0898	12.4958	10.4929	9.86774	10.6855	9.73436	9.30249	4.81162	9.8146	5.6913	5.22956	13.2042	10.674	10.8124
6422	10.7995	12.4779	14.0095	10.7677	10.8695	10.7859	12.1887	12.7114	13.7117	12.2638	5.6913	13.4879	14.4401	13.7823	14.3886
7360	10.7924	12.4146	10.6604	9.79677	12.4513	12.4685	12.4513	12.941	4.81162	10.6974	5.6913	5.22956	12.7277	9.31249	11.5493
3098	10.7859	12.2638	10.5477	9.79108	9.32134	10.4674	9.35767	3.82614	4.81162	9.80524	5.6913	5.22956	9.63803	12.589	10.7361
10938	10.7782	13.1511	9.2818	9.88808	12.7822	13.2118	11.5585	13.2203	4.81162	12.3273	5.6913	12.7277	12.6718	12.7902	12.4958
5066	10.7677	14.4401	13.5261	13.2118	13.8024	13.3694	13.8806	13.5039	13.3129	13.0537	13.5948	14.9554	13.3236	13.3129	14.5131
131177	10.761	9.86774	10.7924	12.88	9.54611	9.51145	10.7138	9.61143	13.4879	9.01465	13.2735	13.1511	7.31656	12.8695	12.941
4191	10.743	8.79304	8.87877	10.611	8.79304	11.506	10.585	13.1067	4.81162	11.506	5.6913	5.22956	9.0033	8.91714	3.55464
3857	10.7361	10.8227	9.52728	14.1247	9.71692	10.7361	13.4535	10.8302	14.1556	13.3462	13.5193	13.2735	12.9109	13.7487	12.7277
5687	10.7235	9.68706	9.63803	9.46165	9.8146	12.8482	12.2387	9.36249	4.81162	12.7362	5.6913	13.5948	10.7924	10.5388	9.35767
2280	10.7138	13.4416	13.4958	8.63772	13.3848	13.9024	9.42096	13.5391	14.4401	13.1429	12.7822	13.5503	9.67198	10.5676	10.761
28423	10.7047	14.3998	13.3535	13.3129	14.2764	12.2387	9.48242	15.1943	13.5391	14.2525	13.1511	14.4911	13.5117	14.2089	13.9791
54472	10.6974	9.16647	7.26787	3.82614	9.14032	3.56442	8.79304	9.42096	4.81162	8.49059	5.6913	5.22956	9.08018	3.36855	8.79304
5545	10.674	20.4405	15.7138	8.75194	14.8754	10.7047	9.57277	8.87877	14.29	17.2946	18.5845	20.7301	18.6522	17.416	18.1714
1363	10.6687	13.6608	14.1323	13.9199	12.8062	7.44817	13.8024	3.82614	13.6294	12.7822	14.5546	13.2854	14.0434	15.0274	14.4529
1191	10.6604	12.8262	13.4204	13.4105	12.7026	12.7966	9.83342	14.0917	13.9199	13.7306	13.7399	14.6571	12.9198	13.7597	15.0806
92737	10.6469	12.7362	10.8535	12.7822	12.404	9.57277	9.22662	12.6654	13.2931	13.1961	12.1887	14.5817	13.5749	12.2523	13.0974
7448	10.6389	9.26796	11.4778	14.1122	9.86094	12.4252	10.6389	12.6841	10.6855	13.3638	12.8598	12.5186	13.5674	12.2873	13.2986
2739	10.6301	9.12107	10.6974	11.5286	10.6855	9.83342	12.8379	8.944	4.81162	10.5477	5.6913	5.22956	12.8898	9.76166	9.87254
4513	10.611	3.44205	9.62783	3.82614	-0.943314	3.56442	12.3514	3.82614	4.81162	2.43861	5.6913	5.22956	-0.0656624	3.36855	3.55464
23650	10.6027	14.3756	7.58397	12.4599	9.51784	12.8598	10.7047	19.1044	14.321	9.26796	12.544	13.7306	7.57096	12.404	9.88808
5273	10.5918	12.4252	12.3375	9.16647	10.6687	10.7517	11.506	13.2042	10.761	13.4805	13.5391	5.22956	12.5781	9.57277	12.563
5701	10.585	3.44205	7.34111	3.82614	-0.943314	3.56442	3.59878	9.20429	10.5676	6.11138	5.6913	5.22956	9.44349	13.6294	9.63803
7431	10.5761	3.44205	4.86798	12.2035	9.06726	7.4054	7.69418	11.5493	4.81162	9.74917	12.2873	5.22956	8.95799	8.99602	7.31656
10134	10.5676	3.44205	14.5817	3.82614	14.4529	3.56442	-1.83274	3.82614	4.81162	9.61143	5.6913	5.22956	-0.0656624	9.03659	3.55464
342897	10.5575	9.45269	6.01582	9.71692	6.12446	9.4307	9.60542	9.12107	4.81162	2.43861	5.6913	5.22956	12.5186	9.84111	3.55464
4860	10.5477	13.1331	12.4146	12.8379	12.3751	13.2658	12.2035	13.0345	12.8991	12.656	12.7473	12.3016	10.8446	9.66438	12.5296
5250	10.5388	3.44205	7.38987	3.82614	4.90573	9.17442	9.67198	8.96812	12.404	5.96012	5.6913	5.22956	7.44817	10.5761	7.18568
8766	10.5252	13.3848	12.3814	9.11106	9.87952	12.6718	9.79108	3.82614	12.4599	12.4599	5.6913	5.22956	9.79108	7.33095	9.74109
1514	10.4929	14.2641	14.5007	13.0345	13.8806	12.4878	10.7677	10.7677	12.5719	14.5007	13.0537	14.0561	13.9319	14.23	14.4773
8635	10.4674	12.8162	12.2873	12.404	10.8302	12.5986	13.1686	10.7517	13.0806	12.3751	12.972	12.7822	9.35767	12.3927	13.5193
5768	9.88808	12.3514	13.1797	13.651	12.5296	12.2523	12.6841	12.6217	14.9122	9.78238	13.9791	15.8802	12.3273	13.9199	14.713
6706	9.87952	3.44205	-1.76003	9.06726	-0.943314	3.56442	9.76888	3.82614	4.81162	2.43861	5.6913	5.22956	-0.0656624	3.36855	3.55464
383	9.87254	12.7277	7.59201	9.74917	9.49647	12.9597	9.40601	9.64652	4.81162	10.7138	5.6913	5.22956	7.55053	3.36855	12.8598
7280	9.86774	3.44205	12.7653	3.82614	-0.943314	3.56442	4.79872	3.82614	4.81162	2.43861	5.6913	5.22956	6.04041	10.8302	3.55464
683	9.86094	10.5388	8.92463	9.61734	12.972	13.395	9.63803	12.2035	4.81162	12.9904	5.6913	5.22956	9.70945	3.36855	9.8146
79983	9.85445	3.44205	9.40601	3.82614	14.1702	9.69629	9.23539	3.82614	17.5177	9.87952	5.6913	5.22956	3.66894	12.5296	7.65592
11187	9.85014	3.44205	9.69629	10.8618	12.7277	3.56442	9.88808	3.82614	4.81162	7.60501	5.6913	5.22956	4.05787	12.4878	3.55464
5199	9.84111	3.44205	9.57277	3.82614	9.28922	10.7924	7.42022	13.2735	15.2383	12.8262	5.6913	5.22956	-0.0656624	13.7217	12.656
826	9.83342	7.42022	10.585	12.8598	7.30249	9.5563	10.8695	10.4674	4.81162	8.87877	5.6913	5.22956	9.59653	10.6301	9.21561
2224	9.82837	12.5296	9.73436	9.53734	10.6604	9.50342	13.1331	9.28922	4.81162	9.85014	5.6913	5.22956	12.2035	7.38245	10.6469
3039	9.82048	9.51145	9.33193	13.4805	13.0974	9.42096	15.956	14.7248	13.0345	13.5391	12.7561	5.22956	9.22662	8.82	13.3462
54869	9.8146	3.44205	7.69418	9.01465	4.00834	3.56442	4.90573	3.82614	4.81162	10.5761	5.6913	5.22956	9.33193	9.87254	3.55464
28896	9.80524	13.4738	13.5948	11.5493	13.4958	10.674	9.46758	13.0085	12.4513	13.2658	13.0442	12.5555	9.12107	13.3236	13.2427
4973	9.79677	12.1887	9.28922	12.2873	9.46758	14.0434	9.68706	12.7473	4.81162	12.2035	5.6913	5.22956	9.82048	3.36855	11.4778
317705	9.79108	3.44205	-1.76003	13.4013	2.51589	8.91714	12.972	3.82614	4.81162	2.43861	5.6913	5.22956	7.33095	3.36855	10.7517
9525	9.78238	3.44205	7.35957	3.82614	3.76668	3.56442	4.86798	3.82614	4.81162	9.47388	5.6913	5.22956	9.53734	10.7677	3.55464
10549	9.77531	13.3303	13.1511	9.17442	12.6932	9.61143	12.3191	10.674	12.2387	12.8379	12.563	13.9551	13.5948	13.2986	14.0434
90070	9.76888	9.36249	14.8754	3.82614	13.1152	3.56442	13.3694	14.2641	4.81162	13.0974	17.6121	5.22956	15.335	13.4738	16.3278
5644	9.76166	13.7923	12.4878	13.9686	13.4805	13.2854	14.3063	13.4958	12.4958	13.6173	5.6913	15.1943	12.8695	14.2419	13.3236
1200	9.74917	7.58397	12.5555	9.08648	12.6494	9.64652	9.15785	10.8366	4.81162	13.0806	12.3751	12.4252	9.35036	7.61434	13.0635
2335	9.74109	12.404	10.5761	13.7597	12.6841	14.29	9.52728	12.9499	4.81162	15.0959	5.6913	5.22956	13.7597	9.09676	14.0917
9535	9.73436	3.44205	7.47633	3.82614	-0.943314	3.56442	4.17181	3.82614	4.81162	7.42022	5.6913	5.22956	4.94415	6.44063	9.40601
7171	9.72495	10.8366	9.35767	12.7114	12.6654	13.4535	12.8598	12.8482	14.9554	10.8227	13.0191	12.7026	12.6217	10.6389	12.7653
6051	9.71692	9.79677	10.5676	13.124	12.3375	12.88	11.4778	13.5749	4.81162	12.1887	5.6913	5.22956	12.2638	9.88808	9.61143
10694	9.70945	3.44205	8.97525	3.82614	4.64402	3.56442	9.24576	3.82614	4.81162	9.0224	5.6913	5.22956	7.20297	3.36855	3.55464
1075	9.70236	12.7114	12.8062	9.24576	13.1569	12.7026	10.611	13.0743	4.81162	13.5261	5.6913	5.22956	9.5563	9.44349	13.56
710	9.69629	7.64497	12.4355	10.8366	10.7924	9.31249	9.31249	9.56429	10.6974	10.674	12.6718	12.7473	8.71645	9.45269	13.1569
7415	9.68706	5.61338	4.16596	9.42096	4.88756	8.60823	7.63778	3.82614	4.81162	8.95799	5.6913	5.22956	9.17442	9.26796	3.55464
9407	9.67949	9.40601	13.8612	9.39585	13.1797	9.38901	8.71645	13.9199	13.7487	9.87254	5.6913	5.22956	10.6974	12.5071	9.0033
6950	9.67198	3.44205	7.31656	3.82614	8.95799	3.56442	9.2818	3.82614	4.81162	9.36249	5.6913	5.22956	10.5575	3.36855	7.47633
9045	9.66438	3.44205	15.7327	3.82614	-0.943314	3.56442	8.85414	3.82614	4.81162	2.43861	5.6913	5.22956	-0.0656624	3.36855	3.55464
79180	9.65378	13.2042	10.674	10.5918	12.4146	13.4306	9.18442	10.5761	12.5781	12.6103	13.1067	5.22956	10.7517	9.74917	11.506
822	9.64652	13.4204	13.0537	9.51145	12.3621	12.3273	11.5191	9.67198	10.7517	12.5555	12.6932	5.22956	10.7677	11.5493	12.8062
967	9.63803	12.972	7.50235	12.7561	12.8991	13.8916	9.86774	13.124	11.5286	12.7277	13.6412	12.6217	13.2986	12.7561	12.6397
103910	9.62783	7.51555	4.91147	9.47388	8.60823	9.04973	8.99602	9.03659	4.81162	7.59201	12.5781	5.22956	12.3814	9.17442	9.86774
396	9.61734	12.8991	10.7047	12.2523	10.7859	12.3081	11.5764	9.65378	10.5575	9.82837	12.6103	5.22956	10.6604	9.51784	12.3016
3608	9.61143	9.43774	6.04041	8.92463	9.13277	9.70236	9.41442	9.58965	4.81162	9.85445	5.6913	5.22956	9.87952	7.44817	7.60501
5500	9.60542	3.44205	3.99455	3.82614	-0.943314	3.56442	10.7782	3.82614	4.81162	2.43861	5.6913	5.22956	4.76499	3.36855	3.55464
[truncated: 348 more rows]

## Sheet: Before_ProcessedData
	1_HS	2_HS	3_HS	4_HS	5_HS	6_HS	7_HS	8_HS	9_HS	10_HS	11_HS	12_HS	13_HS	14_HS	15_HS
[truncated: 834 more rows]

[truncated: 8 more sheets: Before_PCAscores, Before_PCAloadings, Before_PCAvartable, After_InitialData, After_ProcessedData), After_PCAscores, After_PCAloadings, After_PCAvartable]
